# Supplementary material for: OCIAD1 and prohibitins regulate the stability of the TIM23 protein translocase
Source: Cell Rep. 2024 Dec 3;43(12):115038. doi: 10.1016/j.celrep.2024.115038 (PMC11672691; doi:10.1016/j.celrep.2024.115038)
Supplement: Table S1. Enrichment of proteins co-purified with OCIAD1FLAG analyzed by LC-MS/MS, related to Figure 2 [file mmc2.xlsx]

## Sheet: Table S1
Gene names	Log2 OC wt_ev WT	p-Value OCIAD_ev WT	ev1 wt	ev2 wt	ev3 wt	OC1 wt	OC2 wt	OC3 wt	Razor + unique peptides	Unique + razor sequence coverage [%]	Mol. weight [kDa]	Q-value	Score	Intensity	Protein IDs	Majority protein IDs	Protein names
OCIAD1	1.78271	0.000134218	2.12916	2.19298	2.28532	4.21036	4.01764	3.72758	13	53.5	27.626	0	189.97	7899300000	Q9NX40	Q9NX40	OCIA domain-containing protein 1
PHB2	1.36276	0.000125396	1.38624	1.55026	1.4416	2.79805	3.00567	2.66265	14	55.2	33.296	0	282.95	2260500000	Q99623	Q99623	Prohibitin-2
OCIAD2	1.32198	0.00259535	-4.28486	-5.02319	-4.71449	-3.42123	-3.14519	-3.49018	4	24.7	16.953	0	27.893	34219000	Q56VL3	Q56VL3	OCIA domain-containing protein 2
AFG3L2	1.19577	0.000750602	-0.124541	-0.0164566	-0.300542	0.966966	1.304	0.874795	22	31.6	88.583	0	206.69	261410000	Q9Y4W6;Q01484	Q9Y4W6	AFG3-like protein 2
VDAC2	1.17186	7.56708e-05	1.81335	2.00706	1.88552	3.04673	3.19183	2.98295	11	50.7	31.566	0	298.76	959320000	P45880	P45880	Voltage-dependent anion-selective channel protein 2
PHB	1.03534	0.000175129	2.49635	2.59816	2.60042	3.61917	3.73722	3.44457	19	81.6	29.804	0	323.31	2672500000	P35232	P35232	Prohibitin
QIL1	1.03377	0.00792459	-0.0335627	-0.431121	-0.287107	1.01167	1.01332	0.324536	2	22.9	13.087	0	11.632	58921000	Q5XKP0	Q5XKP0	Protein QIL1
VDAC1	1.00858	4.98761e-05	2.51547	2.63987	2.59249	3.54846	3.69802	3.52711	16	72.8	30.772	0	323.31	1161300000	P21796	P21796	Voltage-dependent anion-selective channel protein 1
NDUFA4	0.943171	0.0318826	0.943759	0.281574	0.334134	1.83256	1.69618	0.860238	5	55.6	9.3697	0	37.554	211230000	O00483	O00483	Cytochrome c oxidase subunit NDUFA4
CHCHD3	0.930742	0.0017484	-1.88918	-2.01285	-2.21648	-1.12691	-0.898117	-1.30126	4	20.7	26.152	0	67.457	165250000	Q9NX63	Q9NX63	MICOS complex subunit MIC19
NDUFB1	0.911806	0.000494506	-2.30681	-2.00746	-2.11787	-1.33717	-1.13209	-1.22746	1	19	6.9611	0.0018182	8.5145	14844000	O75438	O75438	NADH dehydrogenase [ubiquinone] 1 beta subcomplex subunit 1
NME2;NME2P1	0.841777	0.000933764	-1.18954	-0.948911	-0.968839	-0.253354	-0.0251751	-0.303433	3	18.4	17.298	0	18.138	97380000	P22392;O60361	P22392;O60361	Nucleoside diphosphate kinase B;Putative nucleoside diphosphate kinase
PLGRKT	0.835395	0.00261446	-0.843616	-0.812162	-0.976186	0.0177412	0.169584	-0.313104	1	8.8	17.201	0.0017271	7.2072	16445000	Q9HBL7	Q9HBL7	Plasminogen receptor (KT)
COX7A2	0.816084	6.5528e-05	1.37858	1.41978	1.38787	2.15993	2.32108	2.15346	2	27.7	9.3959	0	24.958	370790000	P14406	P14406	Cytochrome c oxidase subunit 7A2, mitochondrial
COX6C	0.79893	0.000480746	0.960765	1.05387	0.934163	1.78431	1.92675	1.63453	4	40	8.7813	0	24.948	230170000	P09669	P09669	Cytochrome c oxidase subunit 6C
NME1	0.771276	0.000944137	-0.568748	-0.450898	-0.562203	0.118522	0.438808	0.174647	1	6.6	17.149	0.001675	6.7202	49242000	P15531	P15531	Nucleoside diphosphate kinase A
HK1	0.766445	0.000199142	2.12361	2.18541	2.16501	2.82522	3.05395	2.8942	32	41	102.48	0	249.05	1149500000	P19367;Q2TB90;P52789;P52790	P19367	Hexokinase-1
NDUFA5	0.742197	0.0415262	-0.968337	-1.69367	-1.37718	-0.334447	-0.384224	-1.09393	4	52.6	13.459	0	47.159	34410000	Q16718	Q16718	NADH dehydrogenase [ubiquinone] 1 alpha subcomplex subunit 5
CISD3	0.71747	0.00584772	-5.27096	-5.40841	-5.68567	-4.84103	-4.8505	-4.5211	1	10.2	14.215	0.0017513	7.3614	6579300	P0C7P0	P0C7P0	CDGSH iron-sulfur domain-containing protein 3, mitochondrial
MTCH2	0.716721	0.00299602	-1.84695	-1.6696	-1.79275	-1.15146	-0.806714	-1.20096	3	14.9	33.331	0	37.353	102200000	Q9Y6C9	Q9Y6C9	Mitochondrial carrier homolog 2
NDUFA7	0.701623	0.00437415	-0.182036	-0.553638	-0.473312	0.321494	0.448126	0.126264	4	46.9	12.551	0	41.189	113020000	O95182	O95182	NADH dehydrogenase [ubiquinone] 1 alpha subcomplex subunit 7
MT-CO2	0.689476	0.000907385	-0.115743	-0.090189	-0.322943	0.412818	0.6131	0.513637	2	13.2	25.565	0	20.29	137240000	P00403	P00403	Cytochrome c oxidase subunit 2
SAMM50	0.672481	0.0124249	-1.30616	-0.949596	-1.28244	-0.756947	-0.22703	-0.536783	7	14.5	51.976	0	46.795	26953000	Q9Y512	Q9Y512	Sorting and assembly machinery component 50 homolog
UQCRC2	0.659193	0.00288377	-3.12518	-2.87971	-2.99823	-2.50722	-2.16193	-2.35638	10	27.4	48.442	0	93.844	244150000	P22695	P22695	Cytochrome b-c1 complex subunit 2, mitochondrial
TOMM22	0.639191	0.000613409	-1.33165	-1.09771	-1.31065	-0.576539	-0.653442	-0.592455	4	48.6	15.521	0	44.455	213990000	Q9NS69	Q9NS69	Mitochondrial import receptor subunit TOM22 homolog
NDUFC2	0.638429	0.0210761	-0.905764	-1.12818	-1.04214	-0.101394	-0.270475	-0.788928	2	16.8	14.187	0	13.766	126320000	O95298	O95298	NADH dehydrogenase [ubiquinone] 1 subunit C2
COX6B1	0.637022	0.00333608	1.64283	1.74535	1.56602	2.43255	2.3645	2.0682	6	67.4	10.192	0	142.06	764480000	P14854	P14854	Cytochrome c oxidase subunit 6B1
VDAC3	0.617783	0.000711497	0.0828257	0.268482	0.0826044	0.69597	0.857029	0.734262	7	33.6	30.658	0	81.094	301630000	Q9Y277	Q9Y277	Voltage-dependent anion-selective channel protein 3
RPS15A	0.60354	0.100703	0.795785	-0.115191	0.667712	1.49455	0.551035	1.11334	2	17.7	14.839	0	12.872	102890000	P62244	P62244	40S ribosomal protein S15a
SFXN1	0.568611	0.00227115	0.0698442	0.148043	0.188216	0.696668	0.867939	0.547328	12	40.7	35.619	0	152.65	281310000	Q9H9B4	Q9H9B4	Sideroflexin-1
SLC25A11	0.550915	0.000640366	1.85803	1.86281	1.84733	2.355	2.54201	2.3239	11	36	34.061	0	100.01	267060000	Q02978	Q02978	Mitochondrial 2-oxoglutarate/malate carrier protein
HDLBP	0.528271	0.046274	1.47301	1.42017	1.01913	1.84824	2.15764	1.49124	12	13	141.45	0	95.988	265520000	Q00341	Q00341	Vigilin
HIST1H1E;HIST1H1C;HIST1H1D	0.521575	0.00134205	-1.21847	-1.15185	-1.01252	-0.693601	-0.520214	-0.604301	3	18.3	21.865	0	26.013	66896000	P10412;P16403;P16402;P22492;Q02539	P10412;P16403;P16402	Histone H1.4;Histone H1.2;Histone H1.3
HIST1H2BL;HIST1H2BM;HIST1H2BN;HIST1H2BH;HIST3H2BB;HIST2H2BF;HIST2H2BE;HIST1H2BC;HIST1H2BD;H2BFS;HIST1H2BB;HIST1H2BO;HIST1H2BJ;HIST1H2BK;HIST1H2BA	0.517694	0.0899537	-1.865	-1.74648	-1.95732	-1.30081	-0.816171	-1.89874	3	27.8	13.952	0	22.348	133800000	Q99880;Q99879;Q99877;Q93079;Q8N257;Q5QNW6;Q16778;P62807;P58876;P57053;P33778;P23527;P06899;O60814;Q96A08	Q99880;Q99879;Q99877;Q93079;Q8N257;Q5QNW6;Q16778;P62807;P58876;P57053;P33778;P23527;P06899;O60814;Q96A08	Histone H2B type 1-L;Histone H2B type 1-M;Histone H2B type 1-N;Histone H2B type 1-H;Histone H2B type 3-B;Histone H2B type 2-F;Histone H2B type 2-E;Histone H2B type 1-C/E/F/G/I;Histone H2B type 1-D;Histone H2B type F-S;Histone H2B type 1-B;Histone H2B type 1-O;Histone H2B type 1-J;Histone H2B type 1-K;Histone H2B type 1-A
IMMT	0.516026	0.00295002	2.27331	2.26588	2.20666	2.61759	2.94012	2.73622	27	45	83.677	0	323.31	886640000	Q16891	Q16891	MICOS complex subunit MIC60
NDUFA8	0.503486	0.0345671	-0.626793	-0.68249	-0.799211	-0.592257	0.0342751	-0.0400534	6	43	20.105	0	47.277	125320000	P51970	P51970	NADH dehydrogenase [ubiquinone] 1 alpha subcomplex subunit 8
RPL13	0.500262	0.0876486	-1.69033	-2.55333	-1.93454	-1.2683	-1.5777	-1.83142	3	13.7	24.261	0	23.713	143060000	P26373	P26373	60S ribosomal protein L13
RNMTL1	0.481023	0.0138059	-0.784766	-1.01656	-1.07975	-0.43571	-0.314157	-0.688144	3	7.1	47.019	0	24.953	92843000	Q9HC36	Q9HC36	rRNA methyltransferase 3, mitochondrial
TIMM9	0.473918	0.00817095	0.632052	0.534313	0.331613	1.10658	0.981581	0.831571	4	48.3	10.378	0	32.793	102970000	Q9Y5J7	Q9Y5J7	Mitochondrial import inner membrane translocase subunit Tim9
TIMM10	0.468341	0.0395205	-2.14761	-1.67727	-2.27331	-1.42362	-1.55605	-1.7135	3	37.8	10.333	0	19.427	79987000	P62072	P62072	Mitochondrial import inner membrane translocase subunit Tim10
NDUFA9	0.463708	0.00994505	0.66158	0.630554	0.514709	0.889878	1.28264	1.02544	7	22.8	42.509	0	55.943	273910000	Q16795	Q16795	NADH dehydrogenase [ubiquinone] 1 alpha subcomplex subunit 9, mitochondrial
PCBP2;PCBP3;PCBP1	0.462622	0.0520349	-1.55379	-2.21275	-2.13569	-1.35767	-1.5708	-1.5859	6	25.2	38.58	0	67.99	113310000	Q15366;P57721;Q15365;P57723	Q15366;P57721;Q15365	Poly(rC)-binding protein 2;Poly(rC)-binding protein 3;Poly(rC)-binding protein 1
COX5B	0.460049	0.00293549	0.682988	0.948643	0.75044	1.23303	1.31706	1.21213	6	31	13.696	0	41.984	786700000	P10606	P10606	Cytochrome c oxidase subunit 5B, mitochondrial
COX5A	0.459571	0.0181112	0.132401	0.124365	0.137027	0.323073	0.834812	0.614619	5	32	16.762	0	38.543	272520000	P20674	P20674	Cytochrome c oxidase subunit 5A, mitochondrial
NDUFS4	0.450416	0.0142726	-1.07594	-1.09543	-1.20572	-0.418881	-0.804254	-0.802705	2	14.3	20.108	0	15.981	63176000	O43181	O43181	NADH dehydrogenase [ubiquinone] iron-sulfur protein 4, mitochondrial
NDUFS1	0.446856	0.00375888	1.26077	1.55354	1.35231	1.82589	1.87947	1.80182	20	36.9	79.467	0	199.03	497780000	P28331	P28331	NADH-ubiquinone oxidoreductase 75 kDa subunit, mitochondrial
NDUFV1	0.43637	0.0300164	1.19853	1.776	1.45884	1.94489	1.88682	1.91077	12	34.7	50.817	0	99.139	381420000	P49821	P49821	NADH dehydrogenase [ubiquinone] flavoprotein 1, mitochondrial
SLC25A10	0.411166	0.0543198	-0.803318	-1.34429	-0.980412	-0.472079	-0.554504	-0.867935	5	23.7	31.282	0	44.425	43736000	Q9UBX3	Q9UBX3	Mitochondrial dicarboxylate carrier
NDUFA13	0.408151	0.00905049	0.322867	0.555033	0.28168	0.728181	0.91987	0.735982	5	31.2	16.698	0	37.674	115540000	Q9P0J0	Q9P0J0	NADH dehydrogenase [ubiquinone] 1 alpha subcomplex subunit 13
SLC25A3	0.400516	0.0730652	0.69214	0.285439	0.546063	0.942582	1.2155	0.567105	5	11.9	40.094	0	31.004	181030000	Q00325	Q00325	Phosphate carrier protein, mitochondrial
AGK	0.395446	0.044955	-2.80395	-2.56009	-2.88738	-2.64613	-2.25546	-2.1635	7	18.7	47.137	0	51.603	70500000	Q53H12	Q53H12	Acylglycerol kinase, mitochondrial
ATP5F1	0.387452	0.0044	-1.37975	-1.27017	-1.4326	-1.09241	-0.86641	-0.961335	4	16.8	28.908	0	30.138	70253000	P24539	P24539	ATP synthase F(0) complex subunit B1, mitochondrial
TIMM50	0.387227	0.0404634	-2.86599	-2.71081	-2.69178	-2.67251	-2.14531	-2.28908	4	14.2	39.646	0	37.9	76951000	Q3ZCQ8	Q3ZCQ8	Mitochondrial import inner membrane translocase subunit TIM50
MT-ATP8	0.379981	0.0581395	0.257747	0.139378	0.183463	0.544789	0.910709	0.265033	2	29.4	7.9916	0	12.32	91793000	P03928	P03928	ATP synthase protein 8
MTX2	0.376043	0.0373714	-1.45087	-1.40133	-1.66692	-1.16089	-0.884183	-1.34592	2	8.7	29.763	0	15.806	37094000	O75431	O75431	Metaxin-2
NDUFS2	0.37129	0.00161132	0.845616	0.872601	0.838122	1.22079	1.32495	1.12447	10	25.9	52.545	0	78.358	239670000	O75306	O75306	NADH dehydrogenase [ubiquinone] iron-sulfur protein 2, mitochondrial
RPL13A;RPL13AP3	0.366501	0.0859126	-0.898218	-1.6155	-1.2385	-0.755969	-0.879184	-1.01757	3	13.3	23.577	0	20.444	204250000	P40429;Q6NVV1	P40429;Q6NVV1	60S ribosomal protein L13a;Putative 60S ribosomal protein L13a protein RPL13AP3
TOMM40	0.365683	0.0211308	-0.485384	-0.373041	-0.651306	-0.32618	-0.0493412	-0.0371618	3	16.3	37.893	0	53.837	77329000	O96008	O96008	Mitochondrial import receptor subunit TOM40 homolog
NDUFB6	0.357533	0.033449	-2.24809	-2.22648	-2.12299	-2.11213	-1.75232	-1.66051	3	27.3	15.489	0	23.337	22558000	O95139	O95139	NADH dehydrogenase [ubiquinone] 1 beta subcomplex subunit 6
COX4I1	0.357123	0.0192812	0.81817	1.01158	1.13439	1.22364	1.47683	1.33504	5	26.6	19.576	0	37.641	571280000	P13073	P13073	Cytochrome c oxidase subunit 4 isoform 1, mitochondrial
TOMM6	0.350561	0.0300978	-1.96897	-1.64018	-1.8222	-1.63426	-1.30412	-1.44129	1	18.9	8.0019	0.0017007	6.9088	42036000	Q96B49	Q96B49	Mitochondrial import receptor subunit TOM6 homolog
RPS2	0.349602	0.130152	1.19703	0.394627	0.855781	1.42411	1.07135	1.00078	5	18.1	31.324	0	32.87	220650000	P15880	P15880	40S ribosomal protein S2
UQCRB	0.342323	0.0319441	-1.93507	-1.61942	-2.01218	-1.47954	-1.42872	-1.63144	3	21.6	13.53	0	18.495	98941000	P14927	P14927	Cytochrome b-c1 complex subunit 7
MRPS26	0.339759	0.153961	0.878602	0.00261307	0.495708	1.024	0.838539	0.53366	8	34.6	24.211	0	65.982	614980000	Q9BYN8	Q9BYN8	28S ribosomal protein S26, mitochondrial
PAM16	0.336324	0.0121837	-1.45984	-1.52352	-1.72387	-1.33696	-1.16649	-1.1948	3	32.8	13.825	0	37.031	45494000	Q9Y3D7	Q9Y3D7	Mitochondrial import inner membrane translocase subunit TIM16
PRMT5	0.334064	0.0450199	4.97852	4.64386	4.55277	5.07711	4.91942	5.18081	37	67.3	72.683	0	323.31	25567000000	O14744	O14744	Protein arginine N-methyltransferase 5;Protein arginine N-methyltransferase 5, N-terminally processed
MRPS21	0.331491	0.0892165	-0.746972	-1.32557	-0.875771	-0.506982	-0.59623	-0.850625	3	37.9	10.688	0	36.218	185320000	P82921	P82921	28S ribosomal protein S21, mitochondrial
PTCD1	0.322065	0.0254296	-0.626544	-0.652382	-0.768428	-0.158387	-0.393995	-0.528777	4	7.1	78.855	0	25.304	108780000	O75127	O75127	Pentatricopeptide repeat-containing protein 1, mitochondrial
NDUFS6	0.317856	0.00442169	-0.890152	-0.93934	-0.903046	-0.589856	-0.482012	-0.707101	3	27.4	13.711	0	22.14	90860000	O75380	O75380	NADH dehydrogenase [ubiquinone] iron-sulfur protein 6, mitochondrial
UBA52;UBB;UBC	0.304006	0.24586	-2.48872	-3.64206	-3.34972	-2.65153	-2.65157	-3.26538	1	7.8	14.728	0.0016556	6.6295	104310000	P62987;P0CG47;P0CG48	P62987;P0CG47;P0CG48	Ubiquitin-60S ribosomal protein L40;Ubiquitin;60S ribosomal protein L40;Polyubiquitin-B;Ubiquitin;Polyubiquitin-C;Ubiquitin
MRPS35	0.302527	0.090973	1.61357	1.05689	1.4203	1.83881	1.63651	1.52302	11	42.1	36.844	0	106.53	840940000	P82673	P82673	28S ribosomal protein S35, mitochondrial
SNRPD2	0.279217	0.0895627	1.46769	1.05024	1.07292	1.67093	1.30928	1.44829	5	38.1	13.527	0	36.887	198620000	P62316	P62316	Small nuclear ribonucleoprotein Sm D2
PGAM5	0.27774	0.0262043	2.33318	2.16375	2.19237	2.49988	2.66221	2.36044	9	28	32.004	0	72.401	659540000	Q96HS1	Q96HS1	Serine/threonine-protein phosphatase PGAM5, mitochondrial
SLC25A6	0.271266	0.0384734	2.86193	2.85768	2.84358	3.04098	3.35207	2.98393	15	54	32.866	0	161.43	1467700000	P12236	P12236	ADP/ATP translocase 3;ADP/ATP translocase 3, N-terminally processed
SPTAN1	0.268179	0.107105	5.00756	4.83261	4.52206	5.03912	5.26002	4.86762	102	49.4	284.54	0	323.31	5569600000	Q13813	Q13813	Spectrin alpha chain, non-erythrocytic 1
RCN2	0.265184	0.158152	2.29577	1.87482	1.61175	2.42792	2.05182	2.09815	7	28.7	36.876	0	323.31	665410000	Q14257	Q14257	Reticulocalbin-2
IGF2BP1	0.264095	0.244006	4.25325	3.24335	4.09014	4.25641	3.8314	4.29121	23	43.7	63.48	0	323.31	4898500000	Q9NZI8	Q9NZI8	Insulin-like growth factor 2 mRNA-binding protein 1
PABPC4	0.26375	0.160929	0.383582	-0.159676	-0.076067	0.615468	0.258934	0.0646887	3	5.9	70.782	0	27.422	137880000	Q13310	Q13310	Polyadenylate-binding protein 4
RPS3A	0.261551	0.0194036	0.85625	0.715235	0.875064	1.13891	0.93722	1.15507	4	15.2	29.945	0	27.199	160230000	P61247	P61247	40S ribosomal protein S3a
HNRNPK	0.25731	0.141555	2.35616	1.69582	1.94053	2.37115	2.10827	2.28501	15	50.3	50.976	0	272.88	2160600000	P61978	P61978	Heterogeneous nuclear ribonucleoprotein K
HNRNPA2B1	0.256203	0.0114094	0.797645	0.76651	0.810203	1.17279	0.930588	1.03959	4	11.6	37.429	0	26.539	259160000	P22626	P22626	Heterogeneous nuclear ribonucleoproteins A2/B1
PTCD3	0.254738	0.0709843	2.1607	1.72816	1.9604	2.31621	2.19555	2.10171	14	25	78.549	0	121.43	561350000	Q96EY7	Q96EY7	Pentatricopeptide repeat domain-containing protein 3, mitochondrial
RPLP1	0.253599	0.0789521	-0.732007	-0.958017	-1.07407	-0.867665	-0.630455	-0.505178	2	51.8	11.514	0	21.382	133520000	P05386	P05386	60S acidic ribosomal protein P1
MRPS10	0.251201	0.125749	1.26178	0.659161	0.942943	1.25566	1.29396	1.06786	6	31.8	22.999	0	80.632	447190000	P82664	P82664	28S ribosomal protein S10, mitochondrial
UQCRFS1;UQCRFS1P1	0.250738	0.000845436	0.0755835	0.145344	0.0527182	0.30754	0.370852	0.347466	6	23.7	29.668	0	51.224	107320000	P47985;P0C7P4	P47985;P0C7P4	Cytochrome b-c1 complex subunit Rieske, mitochondrial;Cytochrome b-c1 complex subunit 11;Putative cytochrome b-c1 complex subunit Rieske-like protein 1
NDUFA6	0.249586	0.164022	-2.64612	-1.99407	-2.66232	-2.22593	-2.09895	-2.22887	3	27.3	15.136	0	25.21	68441000	P56556	P56556	NADH dehydrogenase [ubiquinone] 1 alpha subcomplex subunit 6
IGF2BP3	0.249311	0.19795	2.98384	2.31005	2.98654	3.14787	2.73951	3.14099	16	34.9	63.704	0	201.99	1191100000	O00425	O00425	Insulin-like growth factor 2 mRNA-binding protein 3
SPTBN1	0.242594	0.104011	4.97313	4.8496	4.51573	5.02034	5.1729	4.87301	92	48	274.61	0	323.31	4616200000	Q01082;P11277	Q01082	Spectrin beta chain, non-erythrocytic 1
RBM10	0.232635	0.127197	-0.774542	-0.536316	-0.801372	-0.356641	-0.775137	-0.282548	7	9	103.53	0	52.988	1094800000	P98175	P98175	RNA-binding protein 10
MRPS23	0.230209	0.0916498	1.88222	1.41493	1.65207	1.94837	1.90447	1.78701	8	51.1	21.77	0	66.323	498870000	Q9Y3D9	Q9Y3D9	28S ribosomal protein S23, mitochondrial
RPL21	0.229502	0.0958142	0.948369	0.536419	0.664929	1.084	0.950991	0.803235	2	14.4	18.565	0	11.673	94917000	P46778	P46778	60S ribosomal protein L21
PPM1B	0.22859	0.132187	-0.569047	-1.02841	-1.02107	-0.822652	-0.563971	-0.546135	5	12.7	52.642	0	46.424	105790000	O75688	O75688	Protein phosphatase 1B
MRPS15	0.226381	0.166943	2.27777	1.67319	2.01705	2.4184	2.18349	2.04527	8	26.1	29.842	0	54.233	376390000	P82914	P82914	28S ribosomal protein S15, mitochondrial
MRPS9	0.226308	0.130948	1.60437	1.11517	1.44701	1.79744	1.57816	1.46987	16	46.5	45.834	0	291.41	720780000	P82933	P82933	28S ribosomal protein S9, mitochondrial
SYNCRIP	0.221248	0.0199883	1.65358	1.4972	1.40449	1.74583	1.71541	1.75778	13	26.2	69.602	0	100.27	769200000	O60506	O60506	Heterogeneous nuclear ribonucleoprotein Q
MRPS18B	0.220744	0.0818539	-0.208852	-0.64779	-0.473372	-0.20107	-0.19883	-0.267882	7	42.2	29.395	0	77.714	208910000	Q9Y676	Q9Y676	28S ribosomal protein S18b, mitochondrial
DLAT	0.220558	0.13033	2.86661	2.71997	2.40866	3.00725	2.96406	2.6856	13	27.8	68.996	0	132.39	1689600000	P10515	P10515	Dihydrolipoyllysine-residue acetyltransferase component of pyruvate dehydrogenase complex, mitochondrial
MRPS11	0.220307	0.123548	-0.802121	-1.32206	-1.14296	-0.813127	-0.811087	-0.982013	6	43.8	20.616	0	88.786	298760000	P82912	P82912	28S ribosomal protein S11, mitochondrial
RPL28	0.219231	0.0795921	0.734981	0.459236	0.568366	0.990945	0.774662	0.65467	3	16.1	15.747	0	20.648	206140000	P46779	P46779	60S ribosomal protein L28
QKI	0.216535	0.13858	0.264014	-0.219453	0.0837564	0.431035	0.0884876	0.258401	5	20.2	37.67	0	98.122	171090000	Q96PU8	Q96PU8	Protein quaking
IGF2BP2	0.215523	0.278631	2.32297	1.38411	2.20538	2.3072	1.86492	2.38692	13	26.7	66.121	0	144.05	440410000	Q9Y6M1	Q9Y6M1	Insulin-like growth factor 2 mRNA-binding protein 2
ILF2	0.212549	0.00761331	-0.180639	-0.0709171	-0.180304	0.0487623	0.0161648	0.140861	5	22.6	43.062	0	55.687	140230000	Q12905	Q12905	Interleukin enhancer-binding factor 2
RPS9	0.208715	0.162905	1.45611	1.16896	1.43297	1.88446	1.37441	1.42532	6	24.7	22.591	0	38.526	432290000	P46781	P46781	40S ribosomal protein S9
RPLP2	0.208591	0.0387534	1.62768	1.43385	1.32654	1.68302	1.66629	1.66454	4	67.8	11.665	0	85.847	393510000	P05387	P05387	60S acidic ribosomal protein P2
NDUFS3	0.208506	0.0339401	0.213077	0.438564	0.443408	0.502292	0.61084	0.607434	7	33.7	30.241	0	71.503	246480000	O75489	O75489	NADH dehydrogenase [ubiquinone] iron-sulfur protein 3, mitochondrial
MRPS2	0.208234	0.128814	1.82986	1.44878	1.63334	2.02823	1.87015	1.63831	7	19.9	33.249	0	53.552	408090000	Q9Y399	Q9Y399	28S ribosomal protein S2, mitochondrial
MRPS18C	0.201616	0.162554	-0.00637913	-0.47269	-0.141618	0.223271	-0.101116	-0.137994	2	19	15.85	0	19.936	157290000	Q9Y3D5	Q9Y3D5	28S ribosomal protein S18c, mitochondrial
STOML2	0.199932	0.0876394	-0.755502	-0.412418	-0.552021	-0.509208	-0.278961	-0.331977	12	48.6	38.534	0	150.63	130630000	Q9UJZ1	Q9UJZ1	Stomatin-like protein 2, mitochondrial
MRPL38	0.198647	0.229587	-0.789399	-0.773848	-1.11185	-0.295381	-0.744215	-1.03956	3	10.5	44.596	0	32.934	45283000	Q96DV4	Q96DV4	39S ribosomal protein L38, mitochondrial
MRPL19	0.192578	0.158988	-1.01441	-1.56417	-1.33057	-1.12386	-1.00695	-1.2006	6	19.5	33.535	0	40.213	55499000	P49406	P49406	39S ribosomal protein L19, mitochondrial
MRPL45	0.18801	0.19447	-0.906218	-1.21178	-1.36999	-0.93224	-0.757504	-1.23421	4	14.1	35.351	0	29.033	102650000	Q9BRJ2	Q9BRJ2	39S ribosomal protein L45, mitochondrial
DBN1	0.187035	0.0294717	-0.956026	-0.965018	-1.10786	-0.795143	-0.922896	-0.749759	5	11.2	71.428	0	44.31	87347000	Q16643	Q16643	Drebrin
FUBP3	0.184034	0.124865	-0.409469	-0.509855	-0.682127	-0.41361	-0.502445	-0.133294	3	5.9	61.64	0	21.866	70347000	Q96I24	Q96I24	Far upstream element-binding protein 3
MRPL12	0.182697	0.149401	0.296891	0.239456	0.0299673	0.282935	0.627256	0.204213	5	35.4	21.348	0	81.759	297340000	P52815	P52815	39S ribosomal protein L12, mitochondrial
RPL15	0.179886	0.0658455	-0.0621309	-0.353576	-0.211189	0.0368471	-0.0104027	-0.113683	7	37.3	24.146	0	55.129	563960000	P61313	P61313	60S ribosomal protein L15
MRPS33	0.179448	0.385169	-0.334368	-1.678	-0.750622	-0.00317478	-0.782427	-1.43905	3	38.7	12.629	0	27.643	150860000	Q9Y291	Q9Y291	28S ribosomal protein S33, mitochondrial
MRPS12	0.178794	0.032899	0.596446	0.440075	0.671283	0.771142	0.707199	0.765843	4	38.4	15.173	0	48.183	156340000	O15235	O15235	28S ribosomal protein S12, mitochondrial
HNRNPA1;HNRNPA1L2	0.176048	0.155158	0.868354	0.765774	0.722665	1.20888	0.705473	0.970584	5	15.9	38.746	0	48.351	288750000	P09651;Q32P51	P09651;Q32P51	Heterogeneous nuclear ribonucleoprotein A1;Heterogeneous nuclear ribonucleoprotein A1, N-terminally processed;Heterogeneous nuclear ribonucleoprotein A1-like 2
MRPS5	0.170984	0.25336	2.98524	2.3948	2.65534	3.12982	2.84635	2.57217	16	36	48.006	0	121.3	705180000	P82675	P82675	28S ribosomal protein S5, mitochondrial
WDR77	0.169026	0.0859063	3.82673	3.69435	3.64546	3.83514	3.77829	4.0602	14	46.5	36.724	0	323.31	12800000000	Q9BQA1	Q9BQA1	Methylosome protein 50
TUBB4B;TUBB2B;TUBB2A	0.165053	0.230965	-1.13985	-0.669168	-1.04692	-0.978361	-0.506622	-0.875793	3	10.6	49.83	0	53.799	88437000	P68371;Q9BVA1;Q13885;P04350;Q13509	P68371;Q9BVA1;Q13885	Tubulin beta-4B chain;Tubulin beta-2B chain;Tubulin beta-2A chain
RPL6	0.16011	0.0374321	2.17427	1.99929	2.13333	2.34401	2.22875	2.21446	8	25	32.728	0	57.002	550470000	Q02878	Q02878	60S ribosomal protein L6
MRPL3	0.160079	0.135885	1.64992	1.39106	1.35132	1.73477	1.6781	1.45967	8	23.3	38.632	0	53.261	413680000	P09001	P09001	39S ribosomal protein L3, mitochondrial
MRPS30	0.159358	0.151348	-1.05331	-0.993158	-1.18166	-0.814764	-0.774063	-1.16123	3	10	50.364	0	26.866	39219000	Q9NP92	Q9NP92	28S ribosomal protein S30, mitochondrial
ICT1	0.15718	0.200612	-0.0424757	-0.156131	-0.121912	0.234109	0.193958	-0.277045	3	16.5	23.63	0	22.243	52142000	Q14197	Q14197	Peptidyl-tRNA hydrolase ICT1, mitochondrial
RPL3	0.156347	0.0399431	-0.650301	-0.842875	-0.834936	-0.598226	-0.665653	-0.595191	5	16.9	46.108	0	44.653	185270000	P39023	P39023	60S ribosomal protein L3
SLC25A13	0.155183	0.156345	-2.15344	-1.88059	-1.80622	-1.95772	-1.71873	-1.69825	12	24.3	74.175	0	98.51	36758000	Q9UJS0	Q9UJS0	Calcium-binding mitochondrial carrier protein Aralar2
RPS8	0.15513	0.162705	0.705447	0.499622	0.696683	1.03099	0.657837	0.678317	5	28.4	24.205	0	34.46	221380000	P62241	P62241	40S ribosomal protein S8
RPL26L1;RPL26	0.151536	0.277763	-1.66719	-2.0871	-1.59773	-1.28402	-1.88227	-1.73113	3	21.4	17.256	0	19.271	188270000	Q9UNX3;P61254	Q9UNX3;P61254	60S ribosomal protein L26-like 1;60S ribosomal protein L26
SLC25A5	0.149533	0.170422	-0.32152	-0.121817	-0.18855	-0.0879087	0.168219	-0.263598	5	19.1	32.852	0	42.864	65746000	P05141;Q9H0C2	P05141	ADP/ATP translocase 2;ADP/ATP translocase 2, N-terminally processed
MRPS34	0.148453	0.22656	2.27718	1.70341	2.04373	2.28528	2.10806	2.07633	8	41.7	25.65	0	77.42	464570000	P82930	P82930	28S ribosomal protein S34, mitochondrial
RPL32	0.14499	0.0194352	0.307109	0.377481	0.367208	0.573041	0.487455	0.42627	4	28.1	15.86	0	26.07	376740000	P62910	P62910	60S ribosomal protein L32
RPL18A	0.142686	0.25545	0.4164	-0.0646954	0.430776	0.620341	0.347706	0.242492	4	21.6	20.762	0	42.521	197840000	Q02543	Q02543	60S ribosomal protein L18a
MRPL39	0.141292	0.134504	-0.069293	0.029995	-0.201408	-0.0258341	0.23597	-0.026967	6	20.1	38.711	0	41.123	124650000	Q9NYK5	Q9NYK5	39S ribosomal protein L39, mitochondrial
MRPL27	0.138623	0.0236961	0.836148	0.719431	0.7573	0.844163	0.963449	0.921136	2	16.9	16.073	0	12.509	81166000	Q9P0M9	Q9P0M9	39S ribosomal protein L27, mitochondrial
COA3	0.137069	0.215778	-3.36019	-3.39451	-2.99159	-3.13339	-2.94732	-3.25437	3	26.4	11.731	0	20.157	46247000	Q9Y2R0	Q9Y2R0	Cytochrome c oxidase assembly factor 3 homolog, mitochondrial
TUBA1C;TUBA1A;TUBA1B;TUBA3E;TUBA4A;TUBA8	0.134162	0.237919	0.780116	0.782516	0.669301	0.567531	1.13771	0.929175	4	11.4	49.895	0	28.157	139410000	Q9BQE3;Q71U36;P68363;P0DPH8;P0DPH7;Q6PEY2;P68366;Q9NY65	Q9BQE3;Q71U36;P68363;P0DPH8;P0DPH7;Q6PEY2;P68366;Q9NY65	Tubulin alpha-1C chain;Tubulin alpha-1A chain;Tubulin alpha-1B chain;Tubulin alpha-3E chain;Tubulin alpha-4A chain;Tubulin alpha-8 chain
RPL7	0.132504	0.0204527	1.36288	1.33259	1.43826	1.56462	1.45533	1.51129	8	35.1	29.225	0	58.976	598740000	P18124	P18124	60S ribosomal protein L7
ME2	0.130772	0.374074	3.13132	3.1092	3.12672	3.97449	2.68486	3.10021	17	36.8	65.443	0	164.96	1225600000	P23368	P23368	NAD-dependent malic enzyme, mitochondrial
SLC25A1	0.130644	0.0773725	-0.252363	-0.172952	-0.156358	-0.184091	0.0529022	-0.0585508	7	23.8	34.012	0	48.793	157880000	P53007	P53007	Tricarboxylate transport protein, mitochondrial
ZRANB2	0.130113	0.376567	-0.547819	-1.25503	-0.881106	-0.11221	-1.14706	-1.03434	2	5.8	37.404	0	12.79	21208000	O95218	O95218	Zinc finger Ran-binding domain-containing protein 2
MRPS16	0.129506	0.331136	1.54369	0.752312	1.03872	1.47661	1.28075	0.965871	6	46.7	15.345	0	49.027	252690000	Q9Y3D3	Q9Y3D3	28S ribosomal protein S16, mitochondrial
MRPS28	0.128412	0.184553	1.67921	1.29185	1.54282	1.70309	1.67606	1.51997	7	46.5	20.843	0	72.103	389550000	Q9Y2Q9	Q9Y2Q9	28S ribosomal protein S28, mitochondrial
TRUB2	0.126769	0.16447	0.34851	0.211353	0.0932322	0.171096	0.416637	0.445668	6	21.8	36.694	0	42.136	134730000	O95900	O95900	Probable tRNA pseudouridine synthase 2
YBX1;YBX2	0.125244	0.261909	0.505942	0.43895	0.452121	0.934558	0.336294	0.501893	3	24.1	35.924	0	189.14	598210000	P67809;Q9Y2T7	P67809;Q9Y2T7	Nuclease-sensitive element-binding protein 1;Y-box-binding protein 2
RPLP0P6;RPLP0	0.123493	0.158204	-0.385087	-0.46338	-0.37287	-0.431727	-0.336414	-0.0827169	5	19.6	34.364	0	42.291	437290000	Q8NHW5;P05388	Q8NHW5;P05388	60S acidic ribosomal protein P0-like;60S acidic ribosomal protein P0
MRPL20	0.122724	0.25988	-2.42727	-2.13514	-2.47688	-2.28543	-1.96051	-2.42519	2	20.8	17.442	0	14.934	33004000	Q9BYC9	Q9BYC9	39S ribosomal protein L20, mitochondrial
MRPL21	0.122048	0.137063	-0.020112	0.0120754	-0.180733	0.15281	0.11532	-0.0907564	6	45.4	22.814	0	57.786	39480000	Q7Z2W9	Q7Z2W9	39S ribosomal protein L21, mitochondrial
STK38	0.12152	0.251693	1.70588	1.33798	1.19178	1.54692	1.63531	1.41796	7	19.8	54.19	0	66.155	274630000	Q15208	Q15208	Serine/threonine-protein kinase 38
MRPS22	0.121356	0.17176	2.46269	2.08623	2.30388	2.4583	2.40259	2.35597	11	33.6	41.28	0	93.926	513090000	P82650	P82650	28S ribosomal protein S22, mitochondrial
ATP5H	0.120351	0.188237	1.04693	0.814838	0.855781	1.05686	1.17798	0.843762	5	36	18.491	0	36.364	171560000	O75947	O75947	ATP synthase subunit d, mitochondrial
MRPL15	0.119943	0.110659	0.0753336	0.0426311	-0.112444	0.124618	0.222979	0.0177526	4	19.9	33.419	0	31.451	72355000	Q9P015	Q9P015	39S ribosomal protein L15, mitochondrial
COX6A1	0.115021	0.234882	-1.23155	-1.38607	-1.15425	-1.39629	-1.00765	-1.02286	1	26.6	12.155	0	31.357	106190000	P12074	P12074	Cytochrome c oxidase subunit 6A1, mitochondrial
VAPA	0.114138	0.351886	-2.80184	-2.8877	-2.55014	-2.84719	-2.93581	-2.11427	1	4.8	27.893	0.0048232	6.2713	13644000	Q9P0L0	Q9P0L0	Vesicle-associated membrane protein-associated protein A
DAP3	0.112212	0.237897	2.58989	2.11242	2.32503	2.50806	2.47012	2.38579	15	52.3	45.566	0	133.5	636620000	P51398	P51398	28S ribosomal protein S29, mitochondrial
HNRNPF	0.112086	0.410435	-4.41504	-4.56152	-3.63159	-4.54882	-4.34888	-3.3742	1	3.9	45.671	0.0048387	6.2907	6062000	P52597	P52597	Heterogeneous nuclear ribonucleoprotein F;Heterogeneous nuclear ribonucleoprotein F, N-terminally processed
RPS16	0.111622	0.0575628	0.117164	-0.0276833	-0.000199318	0.179093	0.170382	0.0746737	3	19.9	16.445	0	18.194	76223000	P62249	P62249	40S ribosomal protein S16
TUFM	0.111169	0.228278	1.99869	1.73207	1.7545	1.75572	2.11792	1.94512	16	46	49.541	0	179.22	1602500000	P49411	P49411	Elongation factor Tu, mitochondrial
MRPS14	0.109514	0.284185	-3.01931	-3.1518	-3.25971	-2.80113	-3.34593	-2.95522	3	28.1	15.139	0	24.193	319470000	O60783	O60783	28S ribosomal protein S14, mitochondrial
LCP1;PLS3	0.108719	0.0694381	-0.684966	-0.603006	-0.717731	-0.475312	-0.641752	-0.562482	2	3.3	70.288	0	12.194	29418000	P13796;P13797	P13796;P13797	Plastin-2;Plastin-3
DNAJB11	0.107903	0.265539	-0.483068	-0.888229	-0.745006	-0.401353	-0.637306	-0.753937	2	6.4	40.513	0	14.067	24721000	Q9UBS4	Q9UBS4	DnaJ homolog subfamily B member 11
MRPL50	0.107086	0.139293	-0.416187	-0.514595	-0.514728	-0.434585	-0.218307	-0.471359	4	36.1	18.325	0	31.643	91337000	Q8N5N7	Q8N5N7	39S ribosomal protein L50, mitochondrial
LTBP1	0.106955	0.153784	-1.03201	-1.13362	-1.34284	-1.05843	-1.06112	-1.06806	4	3.9	186.79	0	46.46	53825000	Q14766	Q14766	Latent-transforming growth factor beta-binding protein 1
HSPA6;HSPA7	0.104258	0.322374	-1.25381	-1.6978	-1.52765	-1.09431	-1.40819	-1.66398	1	1.7	71.027	0.0016447	6.5514	77734000	P17066;P48741	P17066;P48741	Heat shock 70 kDa protein 6;Putative heat shock 70 kDa protein 7
MRPS7	0.103357	0.303144	1.17073	0.638096	0.877584	1.20307	0.913769	0.879643	10	39.7	28.134	0	82.556	445750000	Q9Y2R9	Q9Y2R9	28S ribosomal protein S7, mitochondrial
TMOD3	0.102837	0.293841	0.902883	0.765896	0.492841	0.580987	0.882175	1.00697	4	16.2	39.594	0	35.425	129030000	Q9NYL9	Q9NYL9	Tropomodulin-3
RPL23	0.0998398	0.295992	-3.42134	-3.45603	-3.47927	-3.59245	-3.44281	-3.02186	2	11.4	14.865	0	12.134	47988000	P62829	P62829	60S ribosomal protein L23
MRPL11	0.0963084	0.274608	0.47824	0.12093	0.0484114	0.438552	0.265444	0.232511	9	51	20.683	0	69.132	321610000	Q9Y3B7	Q9Y3B7	39S ribosomal protein L11, mitochondrial
ATP5O	0.0926911	0.243906	-2.06386	-1.90512	-1.9674	-2.04102	-1.66779	-1.94949	5	29.6	23.277	0	58.923	25529000	P48047	P48047	ATP synthase subunit O, mitochondrial
MRPL17	0.0920801	0.23817	-0.217886	-0.315908	-0.503591	-0.293582	-0.0959091	-0.371654	6	37.7	20.05	0	39.884	47922000	Q9NRX2	Q9NRX2	39S ribosomal protein L17, mitochondrial
RPS13	0.090875	0.129178	-0.745617	-0.794545	-0.60658	-0.564889	-0.608784	-0.700444	2	9.3	17.222	0	11.758	54708000	P62277	P62277	40S ribosomal protein S13
RPS14	0.0894661	0.121796	-0.999804	-0.947619	-0.876542	-0.757829	-0.947887	-0.849851	2	15.9	16.273	0	31.381	51357000	P62263	P62263	40S ribosomal protein S14
SRSF3	0.0861785	0.328582	1.91278	1.80954	2.07915	2.32488	1.77257	1.96257	6	33.5	19.329	0	111.46	4133700000	P84103	P84103	Serine/arginine-rich splicing factor 3
ILF3	0.0860335	0.104772	0.382297	0.478401	0.321799	0.451919	0.438524	0.550155	12	15.1	95.337	0	77.5	361960000	Q12906;Q96SI9	Q12906	Interleukin enhancer-binding factor 3
MRPL22	0.0851704	0.336367	-2.75462	-2.37762	-2.81315	-2.33482	-2.57697	-2.77809	5	23.3	23.64	0	55.451	47834000	Q9NWU5	Q9NWU5	39S ribosomal protein L22, mitochondrial
COPRS	0.0846621	0.397171	0.921441	0.572565	0.957206	0.77527	0.496103	1.43383	4	26.6	20.066	0	28.99	116510000	Q9NQ92	Q9NQ92	Coordinator of PRMT5 and differentiation stimulator
RPL9	0.0844482	0.108354	-1.35806	-1.34939	-1.33789	-1.33717	-1.30387	-1.15095	3	31.2	21.863	0	35.397	72948000	P32969	P32969	60S ribosomal protein L9
TFAM	0.0815268	0.251179	-0.0489759	-0.169726	0.0117426	-0.00557995	0.188913	-0.145713	2	6.1	29.096	0	11.314	77625000	Q00059	Q00059	Transcription factor A, mitochondrial
RPL35A	0.0796636	0.336936	0.503238	0.00838089	0.377948	0.525022	0.401117	0.202418	3	20.9	12.538	0	21.592	192460000	P18077	P18077	60S ribosomal protein L35a
MTHFD1L	0.0781816	0.329109	2.72029	2.54697	2.38815	2.56338	2.88611	2.44046	20	23.2	105.79	0	140.34	382280000	Q6UB35	Q6UB35	Monofunctional C1-tetrahydrofolate synthase, mitochondrial
HNRNPH1;HNRNPH2	0.0739361	0.300769	0.116363	-0.128496	-0.240089	0.013135	-0.154108	0.110559	6	19.2	49.229	0	51.455	171220000	P31943;P55795	P31943;P55795	Heterogeneous nuclear ribonucleoprotein H;Heterogeneous nuclear ribonucleoprotein H, N-terminally processed;Heterogeneous nuclear ribonucleoprotein H2
MRPL4	0.0728623	0.156069	-0.707173	-0.806303	-0.847524	-0.803885	-0.643192	-0.695336	5	20.3	34.919	0	36.106	149600000	Q9BYD3	Q9BYD3	39S ribosomal protein L4, mitochondrial
CISD1	0.0725012	0.299755	-0.910272	-0.702725	-0.923807	-0.982984	-0.652779	-0.683538	1	8.3	12.199	0.0016807	6.7853	35983000	Q9NZ45	Q9NZ45	CDGSH iron-sulfur domain-containing protein 1
SRSF1	0.0708704	0.409607	-1.71424	-1.92816	-1.40839	-1.21633	-2.06964	-1.55221	1	4.8	27.744	0.0017331	7.2616	14994000	Q07955	Q07955	Serine/arginine-rich splicing factor 1
RPL27A	0.0708415	0.275551	-0.427573	-0.62624	-0.319474	-0.415942	-0.476269	-0.268552	2	15.5	16.561	0	17.486	55584000	P46776	P46776	60S ribosomal protein L27a
PDHX	0.0674709	0.112268	-1.27975	-1.30275	-1.39102	-1.30719	-1.26792	-1.196	4	9.6	54.122	0	26.148	127600000	O00330	O00330	Pyruvate dehydrogenase protein X component, mitochondrial
MRPL28	0.0665204	0.286384	-3.17958	-3.50322	-3.36537	-3.22924	-3.39181	-3.22756	5	25	30.156	0	38.383	63976000	Q13084	Q13084	39S ribosomal protein L28, mitochondrial
DHX9	0.0658099	0.312034	0.188468	0.0141048	-0.136151	0.210038	-0.0661259	0.119939	5	4.6	140.96	0	34.404	63745000	Q08211	Q08211	ATP-dependent RNA helicase A
RPL7A	0.0632178	0.254464	1.13946	0.926929	0.941739	1.0521	1.16571	0.979968	7	28.9	29.995	0	70.877	308620000	P62424	P62424	60S ribosomal protein L7a
MRPL53	0.0604696	0.338487	-0.385008	-0.229759	-0.406686	-0.474782	-0.0531864	-0.312076	3	35.7	12.107	0	19.219	50681000	Q96EL3	Q96EL3	39S ribosomal protein L53, mitochondrial
HADHB	0.0587985	0.317974	2.68817	2.42889	2.50578	2.56257	2.76281	2.47385	13	31.4	51.294	0	97.66	709040000	P55084	P55084	Trifunctional enzyme subunit beta, mitochondrial;3-ketoacyl-CoA thiolase
CORO1C	0.0585047	0.35968	-0.239484	-0.478647	-0.663682	-0.230182	-0.528442	-0.447675	3	6.3	53.248	0	16.232	89277000	Q9ULV4	Q9ULV4	Coronin-1C
GRN	0.0568215	0.361342	-0.578723	-0.878053	-0.698317	-0.460345	-0.879278	-0.645004	3	5.9	63.544	0	31.054	302260000	P28799	P28799	Granulins;Acrogranin;Paragranulin;Granulin-1;Granulin-2;Granulin-3;Granulin-4;Granulin-5;Granulin-6;Granulin-7
MYO1D	0.0558335	0.350281	0.311915	0.0880547	-0.0782642	0.190143	0.023613	0.275451	5	6.4	116.2	0	33.808	49260000	O94832	O94832	Unconventional myosin-Id
MRPL13	0.0529712	0.334744	-0.608025	-0.239868	-0.500611	-0.456817	-0.401499	-0.331275	4	27	20.692	0	27.689	20430000	Q9BYD1	Q9BYD1	39S ribosomal protein L13, mitochondrial
MRPL43	0.0519107	0.36717	-0.832106	-0.717909	-1.06357	-0.729223	-0.709581	-1.01905	3	15.8	23.431	0	28.355	113040000	Q8N983	Q8N983	39S ribosomal protein L43, mitochondrial
ATP5L	0.0518252	0.310508	-0.28166	-0.0942888	-0.229175	-0.175334	-0.001791	-0.272523	2	19.4	11.428	0	22.027	28464000	O75964	O75964	ATP synthase subunit g, mitochondrial
CKAP4	0.0498333	0.233856	0.535213	0.414633	0.373603	0.476464	0.564425	0.432059	6	13.1	66.022	0	77.894	129770000	Q07065	Q07065	Cytoskeleton-associated protein 4
RPL14	0.048864	0.313882	-1.64568	-1.42819	-1.51906	-1.34489	-1.55157	-1.54988	3	13	23.432	0	20.168	182650000	P50914	P50914	60S ribosomal protein L14
CALU	0.0481834	0.275807	2.3755	2.19416	2.15234	2.23177	2.31425	2.32053	12	45.4	37.106	0	127.69	968890000	O43852	O43852	Calumenin
MRPS17	0.0470435	0.389985	-0.650238	-1.11146	-0.789325	-0.905274	-0.855206	-0.649412	5	60	14.502	0	68.599	310350000	Q9Y2R5	Q9Y2R5	28S ribosomal protein S17, mitochondrial
UQCRC1	0.0463158	0.40056	-0.645935	-0.428615	-0.736779	-0.822453	-0.530272	-0.319657	7	25	52.645	0	89.296	203140000	P31930	P31930	Cytochrome b-c1 complex subunit 1, mitochondrial
MRPL37	0.0422522	0.335581	-0.460141	-0.474924	-0.688892	-0.457669	-0.430702	-0.608829	5	15.6	48.117	0	53.485	33797000	Q9BZE1	Q9BZE1	39S ribosomal protein L37, mitochondrial
RPS15	0.0421308	0.426101	0.547835	0.106092	0.51434	0.66516	0.131769	0.497731	2	21.4	17.04	0	18.14	138460000	P62841	P62841	40S ribosomal protein S15
MCU	0.0385154	0.445052	-4.34554	-3.46653	-3.74141	-3.85437	-3.83551	-3.74805	3	10.8	39.866	0	22.163	20658000	Q8NE86	Q8NE86	Calcium uniporter protein, mitochondrial
ATP5J	0.0373872	0.217891	1.53973	1.50804	1.44121	1.5328	1.58961	1.47874	4	44.4	12.587	0	64.823	161710000	P18859	P18859	ATP synthase-coupling factor 6, mitochondrial
DHX30	0.0347703	0.448241	5.04087	4.28372	4.53373	4.88235	4.50842	4.57186	52	48.6	133.94	0	323.31	5971700000	Q7L2E3	Q7L2E3	Putative ATP-dependent RNA helicase DHX30
VCP	0.0342051	0.407276	0.332583	0.758503	0.448396	0.595813	0.44775	0.598535	5	7.8	89.321	0	42.863	103700000	P55072	P55072	Transitional endoplasmic reticulum ATPase
PGRMC1	0.0336768	0.47407	-3.52233	-2.37231	-3.87124	-2.86682	-3.37432	-3.42372	1	15.9	21.671	0	24.838	9162700	O00264	O00264	Membrane-associated progesterone receptor component 1
RPL4	0.0319506	0.280311	1.1368	1.02725	1.14232	1.09414	1.10697	1.2011	13	34.2	47.697	0	98.754	656900000	P36578	P36578	60S ribosomal protein L4
MRPL40	0.030227	0.351722	-0.888207	-0.981267	-1.09882	-1.01228	-0.876738	-0.988593	5	31.1	24.49	0	38.434	216920000	Q9NQ50	Q9NQ50	39S ribosomal protein L40, mitochondrial
CSTA	0.0260925	0.401803	0.697503	0.656643	0.582763	0.597865	0.562174	0.855147	3	38.8	11.006	0	29.738	90273000	P01040	P01040	Cystatin-A;Cystatin-A, N-terminally processed
RPL18	0.0235475	0.377947	1.21341	1.20694	1.24918	1.10979	1.29459	1.3358	5	27.7	21.634	0	41.458	217380000	Q07020	Q07020	60S ribosomal protein L18
PTCD2	0.0229893	0.451522	-1.13324	-1.72414	-1.36202	-1.32055	-1.36526	-1.46463	2	4.9	43.967	0	13.092	33510000	Q8WV60	Q8WV60	Pentatricopeptide repeat-containing protein 2, mitochondrial
DCXR	0.0189432	0.445262	-1.40958	-1.48891	-1.17528	-1.41773	-1.43684	-1.16236	2	9.8	25.913	0	12.641	29026000	Q7Z4W1	Q7Z4W1	L-xylulose reductase
EIF3I	0.0184479	0.477551	-3.67379	-4.25963	-3.78909	-4.21209	-4.05904	-3.39603	1	3.7	36.501	0.0016835	6.7917	8382500	Q13347	Q13347	Eukaryotic translation initiation factor 3 subunit I
SFPQ	0.0145251	0.469714	-1.82812	-1.26424	-1.51371	-1.64542	-1.53127	-1.3858	3	7.1	76.149	0	27.546	50782000	P23246	P23246	Splicing factor, proline- and glutamine-rich
MRPS31	0.00951322	0.467823	0.315099	0.063324	0.225036	0.0640936	0.217815	0.350089	10	32.4	45.318	0	110.76	354210000	Q92665	Q92665	28S ribosomal protein S31, mitochondrial
HNRNPL	0.00449689	0.492452	3.99089	3.46684	3.3997	3.82611	3.40318	3.64163	16	44.1	64.132	0	323.31	2042300000	P14866	P14866	Heterogeneous nuclear ribonucleoprotein L
RPL10	0.00424671	0.483192	-0.372828	-0.296038	-0.131812	-0.327243	-0.323191	-0.137504	3	15.4	24.604	0	22.265	83794000	P27635;Q96L21	P27635	60S ribosomal protein L10
YBX3	0.00411797	0.484529	2.00333	1.88985	1.96827	2.1367	1.81832	1.91878	10	28.8	40.089	0	261.76	1920300000	P16989	P16989	Y-box-binding protein 3
NNT	0.00393359	0.491927	0.967387	1.53382	1.04097	1.11377	1.25909	1.18112	13	14.8	113.89	0	91.79	141050000	Q13423	Q13423	NAD(P) transhydrogenase, mitochondrial
MYO1C	0.0030009	0.489477	1.2141	1.0644	0.862622	1.04364	0.997055	1.10944	12	13.4	121.68	0	80.783	381670000	O00159	O00159	Unconventional myosin-Ic
MRPS6	0.00157865	0.49203	0.813697	0.569893	0.746057	0.741998	0.698549	0.693835	6	40	14.226	0	43.169	257160000	P82932	P82932	28S ribosomal protein S6, mitochondrial
MRPS25	0.00132116	0.489462	1.01031	0.86734	0.935704	0.896335	0.948538	0.972449	8	52	20.116	0	62.288	316590000	P82663	P82663	28S ribosomal protein S25, mitochondrial
HSPA8	-0.00239309	0.507412	1.44807	1.73659	1.61594	1.43912	1.61323	1.74108	9	18.4	70.897	0	67.452	313360000	P11142;P54652	P11142	Heat shock cognate 71 kDa protein
NDUFAF3	-0.00554848	0.532929	-0.953522	-0.764834	-0.766995	-0.840631	-0.817523	-0.843843	2	10.3	20.35	0	11.568	13466000	Q9BU61	Q9BU61	NADH dehydrogenase [ubiquinone] 1 alpha subcomplex assembly factor 3
CALML5	-0.00811195	0.507007	0.0376348	0.521425	0.275125	-0.2368	-0.0372086	1.08386	2	18.5	15.892	0	13.801	56778000	Q9NZT1	Q9NZT1	Calmodulin-like protein 5
PYCR2	-0.00991694	0.517427	-0.847425	-0.811392	-0.617963	-1.16373	-0.637009	-0.505788	2	7.8	33.637	0	15.03	54811000	Q96C36	Q96C36	Pyrroline-5-carboxylate reductase 2
UQCRH;UQCRHL	-0.0109676	0.539028	-2.79875	-2.47118	-2.69178	-2.74765	-2.6347	-2.61225	2	48.4	10.739	0	50.349	91054000	P07919;A0A096LP55	P07919;A0A096LP55	Cytochrome b-c1 complex subunit 6, mitochondrial;Cytochrome b-c1 complex subunit 6
MYO6	-0.011453	0.538418	2.87764	2.79435	2.69373	2.95603	2.61807	2.75726	17	16.5	149.69	0	151.87	525210000	Q9UM54	Q9UM54	Unconventional myosin-VI
NDUFB7	-0.0129534	0.523919	-2.85714	-2.31711	-2.72019	-2.86178	-2.63208	-2.43944	2	13.9	16.402	0	11.634	39922000	P17568	P17568	NADH dehydrogenase [ubiquinone] 1 beta subcomplex subunit 7
PRKCSH	-0.0138594	0.549683	-0.350622	-0.257825	-0.436551	-0.438939	-0.181759	-0.465878	5	12.9	59.425	0	55.638	72281000	P14314	P14314	Glucosidase 2 subunit beta
AIFM1	-0.0145979	0.54978	-1.11743	-0.981514	-1.18716	-1.25288	-0.939738	-1.13728	5	9.1	66.9	0	32.112	41649000	O95831	O95831	Apoptosis-inducing factor 1, mitochondrial
RPL12	-0.0155207	0.611726	1.56424	1.58878	1.43484	1.50324	1.48878	1.54928	6	50.9	17.818	0	47.936	296660000	P30050	P30050	60S ribosomal protein L12
EEF1A1;EEF1A1P5;EEF1A2	-0.0205355	0.522655	-0.239865	-0.249476	-0.493427	-0.828604	0.282381	-0.498153	6	15.2	50.14	0	43.828	219330000	P68104;Q5VTE0;Q05639	P68104;Q5VTE0;Q05639	Elongation factor 1-alpha 1;Putative elongation factor 1-alpha-like 3;Elongation factor 1-alpha 2
TECR	-0.0222607	0.610226	-0.496619	-0.597682	-0.597194	-0.610948	-0.460825	-0.686504	1	3.6	36.034	0.0016722	6.7188	37136000	Q9NZ01	Q9NZ01	Very-long-chain enoyl-CoA reductase
HADHA	-0.0246213	0.556846	2.51455	2.09521	2.2624	2.1408	2.47722	2.18027	21	41.2	82.999	0	253.23	882990000	P40939	P40939	Trifunctional enzyme subunit alpha, mitochondrial;Long-chain enoyl-CoA hydratase;Long chain 3-hydroxyacyl-CoA dehydrogenase
PDHB	-0.0249704	0.545849	2.85117	3.10389	3.162	3.37096	2.79684	2.87434	12	45.1	39.233	0	200.21	1473000000	P11177	P11177	Pyruvate dehydrogenase E1 component subunit beta, mitochondrial
RPS23	-0.0256125	0.782677	0.372973	0.304419	0.272985	0.292413	0.290253	0.290874	2	13.3	15.807	0	14.149	122550000	P62266	P62266	40S ribosomal protein S23
HSP90AB1;HSP90AA1	-0.0273352	0.532395	-0.823148	-0.508992	-0.665983	-1.14783	-0.119909	-0.812391	1	1.9	83.263	0.0018975	10.309	46574000	P08238;P07900	P08238;P07900	Heat shock protein HSP 90-beta;Heat shock protein HSP 90-alpha
SRSF7	-0.0279166	0.582548	-0.0162878	0.0436878	0.141248	0.00570583	-0.161819	0.241012	2	8.8	27.366	0	15.402	30354000	Q16629	Q16629	Serine/arginine-rich splicing factor 7
MRPL46	-0.0288146	0.582815	-1.1747	-0.826065	-1.14645	-1.13114	-0.949245	-1.15328	4	14.3	31.705	0	27.577	145350000	Q9H2W6	Q9H2W6	39S ribosomal protein L46, mitochondrial
ACOT9	-0.0300055	0.588948	-0.643694	-0.294064	-0.420725	-0.548577	-0.339035	-0.560886	3	6.6	49.901	0	19.593	81113000	Q9Y305	Q9Y305	Acyl-coenzyme A thioesterase 9, mitochondrial
XRCC6	-0.0304349	0.592172	0.14943	0.418047	0.0977602	0.0779276	0.172995	0.32301	2	3.4	69.842	0	13.185	72792000	P12956	P12956	X-ray repair cross-complementing protein 6
GLYR1	-0.0413888	0.555633	-4.1939	-4.22329	-4.81234	-4.5983	-4.68333	-4.07206	3	9.8	60.547	0	34.859	33002000	Q49A26	Q49A26	Putative oxidoreductase GLYR1
HIST1H4A	-0.0439596	0.557642	-0.752301	-0.455247	-0.878861	-1.00819	-0.228903	-0.981196	1	11.7	11.367	0.0017391	7.3322	106230000	P62805	P62805	Histone H4
HSPA1B;HSPA1A	-0.0504354	0.675588	2.5108	2.83446	2.77108	2.60815	2.65554	2.70134	15	36.7	70.051	0	215.46	1063300000	P0DMV9;P0DMV8	P0DMV9;P0DMV8	Heat shock 70 kDa protein 1B;Heat shock 70 kDa protein 1A
KATNAL2	-0.0512622	0.647826	0.0299234	-0.140864	0.0472116	-0.21935	-0.142054	0.143888	1	2.2	61.252	0.0079365	6.2047	17576000	Q8IYT4	Q8IYT4	Katanin p60 ATPase-containing subunit A-like 2
MRPL24	-0.0529861	0.711592	0.0979757	0.202517	0.134864	0.24093	-0.041153	0.0766211	6	31	24.915	0	42.372	206980000	Q96A35	Q96A35	39S ribosomal protein L24, mitochondrial
CANX	-0.0546201	0.63935	1.63959	1.63433	1.5784	1.28947	1.7617	1.63729	9	20.3	67.567	0	79.263	458130000	P27824	P27824	Calnexin
RPS12	-0.0612144	0.613674	-1.03664	-0.352801	-0.690012	-0.729878	-0.782955	-0.750267	2	19.7	14.515	0	18.056	84001000	P25398	P25398	40S ribosomal protein S12
RPL34	-0.066577	0.659947	-2.4129	-2.01513	-2.19071	-2.38944	-2.34704	-2.08199	1	6.8	13.293	0.0016779	6.7814	15591000	P49207	P49207	60S ribosomal protein L34
CAPZB	-0.066878	0.637869	1.33258	1.46833	1.08089	1.48254	1.0216	1.17704	8	39.4	31.35	0	94.477	533630000	P47756	P47756	F-actin-capping protein subunit beta
PDIA6	-0.0699724	0.660877	0.0556173	0.211136	-0.0560293	-0.250094	0.218256	0.0326452	4	15.5	48.121	0	39.167	181530000	Q15084	Q15084	Protein disulfide-isomerase A6
LRRC59	-0.0725228	0.670535	-0.880977	-0.950525	-1.01902	-1.31678	-0.880267	-0.871044	2	9.1	34.93	0	13.697	132800000	Q96AG4	Q96AG4	Leucine-rich repeat-containing protein 59
JUP	-0.0744397	0.562405	-2.85822	-2.38154	-2.1572	-2.99457	-2.86987	-1.75584	2	3.6	81.744	0	12.589	29030000	P14923	P14923	Junction plakoglobin
GRSF1	-0.074598	0.956131	-0.466906	-0.500954	-0.556129	-0.543941	-0.589569	-0.614272	6	16.2	53.126	0	50.582	434260000	Q12849	Q12849	G-rich sequence factor 1
MRPL14	-0.0752506	0.793707	-2.03189	-1.95125	-1.92445	-2.11146	-2.12864	-1.89323	1	13.1	15.947	0	15.628	37341000	Q6P1L8	Q6P1L8	39S ribosomal protein L14, mitochondrial
CAPZA1	-0.0776768	0.576555	0.961181	0.959862	1.14764	0.569148	0.577349	1.68916	8	50	32.922	0	93.705	386580000	P52907	P52907	F-actin-capping protein subunit alpha-1
SNRPD1	-0.0823615	0.796017	-0.278571	-0.246622	-0.215237	-0.503676	-0.24571	-0.238128	2	28.6	13.281	0	25.684	336310000	P62314	P62314	Small nuclear ribonucleoprotein Sm D1
CECR5	-0.0833248	0.589281	-4.12482	-4.38853	-3.70736	-4.52872	-4.34125	-3.60071	1	3.5	46.321	0.0018215	8.5317	14415000	Q9BXW7	Q9BXW7	Cat eye syndrome critical region protein 5
ATP5A1	-0.0858281	0.911087	3.47579	3.44882	3.40117	3.29638	3.45066	3.32126	23	52.1	59.75	0	323.31	4158900000	P25705	P25705	ATP synthase subunit alpha, mitochondrial
MRPL44	-0.0869459	0.694212	-1.05872	-0.79498	-0.96596	-1.19586	-1.13111	-0.753534	8	36.7	37.535	0	83.917	115230000	Q9H9J2	Q9H9J2	39S ribosomal protein L44, mitochondrial
HNRNPUL1	-0.088726	0.645897	-3.65502	-3.07315	-3.54576	-3.37523	-3.77257	-3.39232	4	7	95.737	0	27.455	35301000	Q9BUJ2	Q9BUJ2	Heterogeneous nuclear ribonucleoprotein U-like protein 1
QPCTL	-0.0914574	0.780541	-1.9018	-1.911	-1.86003	-1.84765	-2.19004	-1.90951	1	2.9	42.924	0.0016393	6.5374	8543500	Q9NXS2	Q9NXS2	Glutaminyl-peptide cyclotransferase-like protein
PNPT1	-0.0925929	0.768909	1.16507	0.967899	0.822625	0.856215	1.00269	0.818915	14	20.7	85.95	0	93.725	208080000	Q8TCS8	Q8TCS8	Polyribonucleotide nucleotidyltransferase 1, mitochondrial
MRPL55	-0.0933377	0.730851	-1.27393	-1.23374	-1.15453	-1.55588	-1.09168	-1.29465	3	25	15.128	0	22.131	32910000	Q7Z7F7	Q7Z7F7	39S ribosomal protein L55, mitochondrial
ERH	-0.0954475	0.651435	0.106309	0.692394	0.343946	0.453259	-0.0177708	0.420817	5	49	12.259	0	58.065	668340000	P84090	P84090	Enhancer of rudimentary homolog
NPM1	-0.0980892	0.695118	-2.13852	-1.66635	-2.15392	-2.23209	-2.04551	-1.97546	1	4.8	32.575	0.0018282	8.6016	54527000	P06748	P06748	Nucleophosmin
FASTKD1	-0.1027	0.810629	-2.93177	-3.00638	-3.24749	-3.238	-3.1609	-3.09484	5	6.8	97.41	0	32.643	30202000	Q53R41	Q53R41	FAST kinase domain-containing protein 1
ATP5C1	-0.102793	0.800134	-0.0281782	0.22295	0.111884	-0.147922	0.133404	0.0127954	6	22.5	32.996	0	40.098	171370000	P36542	P36542	ATP synthase subunit gamma, mitochondrial
MARCKS	-0.103903	0.627886	-3.0538	-2.42331	-2.51629	-3.21384	-2.56049	-2.53077	1	5.7	31.554	0	15.54	10341000	P29966	P29966	Myristoylated alanine-rich C-kinase substrate
ARHGAP42	-0.107979	0.905907	0.65928	0.885555	0.816546	0.664805	0.704294	0.668344	10	12.8	98.568	0	69.245	251100000	A6NI28	A6NI28	Rho GTPase-activating protein 42
TOP1	-0.108692	0.695931	-2.43261	-2.16239	-1.90281	-2.46346	-2.31408	-2.04635	1	2.1	90.725	0	52.958	103910000	P11387	P11387	DNA topoisomerase 1
ALDH18A1	-0.109911	0.683059	-2.28107	-2.08888	-2.09675	-2.65623	-2.17228	-1.96791	3	4.8	87.301	0	21.941	37093000	P54886	P54886	Delta-1-pyrroline-5-carboxylate synthase;Glutamate 5-kinase;Gamma-glutamyl phosphate reductase
ARPC1B	-0.110242	0.72585	0.333032	-0.128084	0.00414944	0.103498	0.001791	-0.226916	3	11	40.949	0	26.472	81297000	O15143	O15143	Actin-related protein 2/3 complex subunit 1B
PDHA1	-0.11059	0.745364	2.32394	2.54547	2.67554	2.60342	2.21144	2.39831	12	37.4	43.295	0	132.79	877730000	P08559;P29803	P08559	Pyruvate dehydrogenase E1 component subunit alpha, somatic form, mitochondrial
PABPC1	-0.111333	0.832526	3.24132	3.01072	2.99313	3.02655	2.84507	3.03956	16	31.1	70.67	0	235.92	2537900000	P11940;Q9H361;Q4VXU2;Q96DU9	P11940	Polyadenylate-binding protein 1
CLNS1A	-0.111493	0.742457	0.176333	-0.107807	-0.0625811	-0.310822	-0.148848	0.131135	6	40.9	26.215	0	82.932	353720000	P54105	P54105	Methylosome subunit pICln
CFL1	-0.114281	0.763004	0.220233	0.692394	0.462478	0.405272	0.247875	0.379115	6	53	18.502	0	51.992	167270000	P23528	P23528	Cofilin-1
MRPS27	-0.116581	0.890701	3.53504	3.38509	3.4667	3.23274	3.33911	3.46524	15	44	47.611	0	211.97	4802400000	Q92552	Q92552	28S ribosomal protein S27, mitochondrial
MYL12A;MYL12B;MYL9	-0.120789	0.70495	0.819886	0.394865	0.174508	0.465266	0.375891	0.185737	4	32.2	19.794	0	35.202	116220000	P19105;O14950;P24844	P19105;O14950;P24844	Myosin regulatory light chain 12A;Myosin regulatory light chain 12B;Myosin regulatory light polypeptide 9
YWHAE	-0.120799	0.762054	1.1043	1.56961	1.33014	1.10107	1.35513	1.18546	5	21.2	29.174	0	33.02	233260000	P62258	P62258	14-3-3 protein epsilon
HSPA5	-0.122536	0.919445	4.20228	4.35929	4.20066	4.22137	4.05623	4.11703	34	52	72.332	0	323.31	3156800000	P11021	P11021	78 kDa glucose-regulated protein
RPS3	-0.125133	0.823421	-0.984344	-0.763699	-0.856865	-1.11668	-0.794031	-1.06959	3	11.5	26.688	0	20.837	40542000	P23396	P23396	40S ribosomal protein S3
SDHB	-0.125707	0.81133	1.18909	1.4364	1.36991	1.06538	1.1463	1.40661	9	39.3	31.629	0	81.83	268090000	P21912	P21912	Succinate dehydrogenase [ubiquinone] iron-sulfur subunit, mitochondrial
YARS2	-0.126765	0.710637	-1.91384	-1.65209	-2.13754	-2.33383	-1.93102	-1.81891	5	15.5	53.198	0	40.185	84982000	Q9Y2Z4	Q9Y2Z4	Tyrosine--tRNA ligase, mitochondrial
WBSCR16	-0.127845	0.909841	-0.976298	-1.20734	-1.10103	-1.29835	-1.15334	-1.21651	6	16.8	49.996	0	47.132	66664000	Q96I51	Q96I51	Williams-Beuren syndrome chromosomal region 16 protein
HSPA9	-0.13251	0.946364	4.53673	4.73105	4.61014	4.54102	4.43849	4.50087	33	56.1	73.68	0	323.31	6557400000	P38646	P38646	Stress-70 protein, mitochondrial
CYB5R3	-0.133991	0.815438	-2.23939	-2.01141	-2.12942	-2.40221	-2.34704	-2.03294	2	10.3	34.234	0	16.1	60821000	P00387	P00387	NADH-cytochrome b5 reductase 3;NADH-cytochrome b5 reductase 3 membrane-bound form;NADH-cytochrome b5 reductase 3 soluble form
MTERF3	-0.135519	0.883709	-1.18683	-1.22496	-1.00317	-1.40568	-1.23603	-1.1798	8	22.8	47.971	0	61.352	135530000	Q96E29	Q96E29	Transcription termination factor 3, mitochondrial
ZC3HAV1	-0.136669	0.768879	-1.04387	-0.665517	-1.02312	-1.23993	-1.06051	-0.842075	5	4.3	101.43	0	30.039	169600000	Q7Z2W4	Q7Z2W4	Zinc finger CCCH-type antiviral protein 1
MRPL49	-0.140879	0.655829	-2.84317	-2.08914	-3.17969	-2.84465	-2.75595	-2.93404	2	15.1	19.198	0	18.007	57679000	Q13405	Q13405	39S ribosomal protein L49, mitochondrial
ARPC1A	-0.140941	0.813731	0.558703	0.431593	0.0952616	0.270005	0.18824	0.20449	2	5.9	41.569	0	14.544	71004000	Q92747	Q92747	Actin-related protein 2/3 complex subunit 1A
RPL5	-0.143397	0.915881	-1.90573	-2.19791	-2.07221	-2.18206	-2.20336	-2.22062	5	15.8	34.362	0	34.42	200960000	P46777	P46777	60S ribosomal protein L5
SCIN	-0.146022	0.862484	1.16633	1.27727	0.996852	1.04692	0.841612	1.11385	7	12.4	80.488	0	61.438	179700000	Q9Y6U3	Q9Y6U3	Adseverin
GEMIN6	-0.147624	0.763479	-1.9965	-1.80276	-1.58765	-2.13135	-2.03907	-1.65935	1	7.8	18.824	0.0017544	7.3769	28959000	Q8WXD5	Q8WXD5	Gem-associated protein 6
CAPZA2	-0.15372	0.94257	-0.139986	-0.012825	-0.147198	-0.200566	-0.378904	-0.181699	5	31.1	32.949	0	56.66	249370000	P47755	P47755	F-actin-capping protein subunit alpha-2
RCN1	-0.155071	0.967618	0.221828	0.332409	0.356273	0.0580072	0.195971	0.191318	6	29	38.89	0	121.16	106250000	Q15293	Q15293	Reticulocalbin-1
SDHA	-0.157469	0.91205	1.74531	2.06645	1.86332	1.72088	1.70826	1.77354	16	39.5	72.691	0	188.54	415960000	P31040	P31040	Succinate dehydrogenase [ubiquinone] flavoprotein subunit, mitochondrial
FLNA	-0.160443	0.98218	3.75505	3.64972	3.59653	3.48536	3.55049	3.48412	54	27.8	280.74	0	323.31	2098900000	P21333;O75369;Q14315	P21333	Filamin-A
ACTB	-0.162074	0.749361	1.52592	1.5006	0.935813	1.34917	0.985788	1.14115	1	4.5	41.736	0	38.513	1727200000	P60709;Q6S8J3;A5A3E0;Q562R1;P0CG38;P0CG39;Q9BYX7	P60709	Actin, cytoplasmic 1;Actin, cytoplasmic 1, N-terminally processed
KPRP	-0.175673	0.582707	-2.30332	-1.99382	-2.24601	-2.93628	-3.32616	-0.807734	3	5.2	64.135	0	22.277	75974000	Q5T749	Q5T749	Keratinocyte proline-rich protein
QPCT	-0.175696	0.737231	-0.640732	-0.946411	-0.630153	-1.05438	-1.22588	-0.464124	3	10.2	40.876	0	22.788	158170000	Q16769	Q16769	Glutaminyl-peptide cyclotransferase
OGDH	-0.175874	0.900715	-1.35206	-1.65867	-1.44017	-1.79006	-1.63248	-1.55599	3	3.1	115.93	0	20.593	47788000	Q02218	Q02218	2-oxoglutarate dehydrogenase, mitochondrial
PRH1	-0.178355	0.691967	-3.9509	-4.65959	-4.32527	-4.61018	-4.86318	-3.99747	2	19.3	17.016	0	15.986	48650000	P02810	P02810	Salivary acidic proline-rich phosphoprotein 1/2;Salivary acidic proline-rich phosphoprotein 1/2;Salivary acidic proline-rich phosphoprotein 3/4;Peptide P-C
ATP5D	-0.185051	0.794172	-0.58801	-0.460242	-0.661684	-0.467097	-0.675472	-1.12252	2	13.7	17.49	0	108.03	448970000	P30049	P30049	ATP synthase subunit delta, mitochondrial
ACTG1	-0.186402	0.828091	5.74684	5.60449	5.27913	5.52251	5.16218	5.38656	26	77.9	41.792	0	323.31	84264000000	P63261	P63261	Actin, cytoplasmic 2;Actin, cytoplasmic 2, N-terminally processed
LRPPRC	-0.187654	0.93359	9.32744	9.07953	9.25344	9.10667	8.89808	9.0927	126	81.1	157.9	0	323.31	1152400000000	P42704;Q9NP80	P42704	Leucine-rich PPR motif-containing protein, mitochondrial
S100A9	-0.18972	0.844976	0.892262	1.07833	0.765491	0.507859	0.685318	0.973746	4	39.5	13.242	0	31.512	198450000	P06702	P06702	Protein S100-A9
MRPL1	-0.190397	0.924129	-1.44119	-1.56769	-1.63867	-1.91229	-1.60422	-1.70223	5	19.1	36.908	0	41.179	24998000	Q9BYD6	Q9BYD6	39S ribosomal protein L1, mitochondrial
MOV10	-0.192685	0.821009	-2.98068	-2.88535	-2.73973	-3.38691	-2.99417	-2.80273	1	1.4	113.67	0.0017668	7.5161	19094000	Q9HCE1	Q9HCE1	Putative helicase MOV-10
ATP5B	-0.19405	0.948867	4.46578	4.66527	4.50094	4.30011	4.26475	4.48497	23	69.4	56.559	0	323.31	11104000000	P06576	P06576	ATP synthase subunit beta, mitochondrial
RPL30	-0.197553	0.89794	-1.05897	-1.06782	-0.981326	-1.44148	-1.2572	-1.0021	2	24.3	12.784	0	19.203	90936000	P62888	P62888	60S ribosomal protein L30
GANAB	-0.201461	0.990759	0.983813	1.12527	0.969291	0.794839	0.826464	0.852685	10	10.6	106.87	0	65.655	366580000	Q14697	Q14697	Neutral alpha-glucosidase AB
ACTR1A	-0.205251	0.82474	-1.62194	-1.634	-1.72408	-2.21738	-1.82044	-1.55796	1	5.9	42.613	0	20.043	22128000	P61163	P61163	Alpha-centractin
ACTA1;ACTC1;ACTG2;ACTA2	-0.208649	0.854533	2.72524	2.74257	2.51221	2.72839	2.19306	2.43262	1	4.2	42.051	0	16.981	9204900000	P68133;P68032;P63267;P62736	P68133;P68032;P63267;P62736	Actin, alpha skeletal muscle;Actin, alpha cardiac muscle 1;Actin, gamma-enteric smooth muscle;Actin, aortic smooth muscle
ARPC3	-0.209461	0.815318	-1.51826	-2.06953	-2.06252	-1.93176	-2.0767	-2.27024	2	11.2	20.546	0	11.499	72680000	O15145	O15145	Actin-related protein 2/3 complex subunit 3
ARPC2	-0.210897	0.951825	2.14536	2.08248	1.8887	1.75317	1.78547	1.9452	4	13.3	34.333	0	27.518	237430000	O15144	O15144	Actin-related protein 2/3 complex subunit 2
MRPS24	-0.213112	0.906694	-0.684446	-0.550542	-0.383615	-0.915085	-0.777527	-0.565327	3	26.3	19.015	0	40.77	73971000	Q96EL2	Q96EL2	28S ribosomal protein S24, mitochondrial
SSBP1	-0.219146	0.772578	-4.32133	-3.90069	-4.49299	-4.7342	-4.56506	-4.07318	3	26.4	17.259	0	21.006	72758000	Q04837	Q04837	Single-stranded DNA-binding protein, mitochondrial
ARPC5;ARPC5L	-0.220316	0.90804	1.22304	1.18035	0.79173	0.849574	0.833233	0.851363	2	13.2	16.32	0	12.326	63701000	O15511;Q9BPX5	O15511;Q9BPX5	Actin-related protein 2/3 complex subunit 5;Actin-related protein 2/3 complex subunit 5-like protein
MYH9	-0.22533	0.980412	2.07177	1.96998	1.87162	1.66325	1.82679	1.74735	19	12.7	226.53	0	206.48	604460000	P35579;P12883;P13535;Q9UKX3;Q9Y623;P13533;P12882;P11055;Q9UKX2;A7E2Y1	P35579	Myosin-9
IGKV A18;IGKV2D-26;IGKV2D-29;IGKV2-24;IGKV2D-30;IGKV2D-28;IGKV2-40	-0.232553	0.938085	1.81007	1.48373	1.46289	1.27835	1.41942	1.36127	2	16.7	13.085	0	15.823	293220000	A2NJV5;A0A0A0MRZ7;A0A075B6S2;A0A0C4DH68;A0A075B6S6;A0A075B6P5;A0A087WW87;P06310;P01615;P01614	A2NJV5;A0A0A0MRZ7;A0A075B6S2;A0A0C4DH68;A0A075B6S6;A0A075B6P5;A0A087WW87;P06310;P01615;P01614	Ig kappa chain V-II region RPMI 6410;Ig kappa chain V-II region FR;Ig kappa chain V-II region Cum
STK38L	-0.233682	0.956887	-1.70276	-1.37209	-1.519	-1.84141	-1.71638	-1.73711	3	7.8	54.002	0	21.719	21476000	Q9Y2H1	Q9Y2H1	Serine/threonine-protein kinase 38-like
SLIRP	-0.234342	0.966033	5.23111	5.13671	5.19349	5.13004	4.83454	4.8937	15	85.3	12.349	0	323.31	98507000000	Q9GZT3	Q9GZT3	SRA stem-loop-interacting RNA-binding protein, mitochondrial
FASTKD2	-0.241029	0.633284	-1.2107	0.369722	0.253919	0.399188	-0.774261	-0.935069	6	11	81.462	0	44.413	233180000	Q9NYY8	Q9NYY8	FAST kinase domain-containing protein 2
CTSZ	-0.247696	0.953965	0.228045	0.292196	0.328549	0.241765	-0.125065	-0.0109968	2	7.3	33.868	0	14.578	56927000	Q9UBR2	Q9UBR2	Cathepsin Z
SUPV3L1	-0.251677	0.987386	-0.371521	-0.172551	-0.322865	-0.469518	-0.543232	-0.609218	7	10.9	87.99	0	63.287	177970000	Q8IYB8	Q8IYB8	ATP-dependent RNA helicase SUPV3L1, mitochondrial
XRCC5	-0.259019	0.769485	-3.72228	-2.85972	-3.64382	-3.7454	-3.89575	-3.36172	2	4.1	82.704	0	19.177	20943000	P13010	P13010	X-ray repair cross-complementing protein 5
MYL6	-0.266177	0.834474	0.460816	-0.148142	-0.231766	-0.397481	-0.0492096	-0.27093	4	33.1	16.93	0	43.51	285670000	P60660;P14649	P60660	Myosin light polypeptide 6
ATPIF1	-0.266462	0.773347	-2.11997	-2.8506	-2.60067	-2.47525	-2.63613	-3.25923	2	10.4	12.249	0	13.747	180710000	Q9UII2	Q9UII2	ATPase inhibitor, mitochondrial
TBRG4	-0.267685	0.99885	-0.450895	-0.408223	-0.433252	-0.771877	-0.66083	-0.66272	4	8.2	70.737	0	28.673	138780000	Q969Z0	Q969Z0	Protein TBRG4
MYH10	-0.267798	0.883479	3.66477	3.18201	3.05915	2.9966	3.12797	2.97797	35	22.9	229	0	318.72	1326000000	P35580	P35580	Myosin-10
BANF1	-0.271944	0.838125	-2.54593	-2.3437	-2.57312	-3.08986	-2.87352	-2.3152	1	27	10.058	0	16.018	20496000	O75531	O75531	Barrier-to-autointegration factor;Barrier-to-autointegration factor, N-terminally processed
ACTR3	-0.272113	0.965565	1.38059	1.32318	1.08497	0.931602	0.924599	1.1162	7	24.2	47.371	0	99.347	234960000	P61158	P61158	Actin-related protein 3
SBSN	-0.273061	0.685076	-3.99832	-3.24134	-3.39176	-4.51775	-4.00947	-2.92338	4	20	60.54	0	29.374	217400000	Q6UWP8	Q6UWP8	Suprabasin
CTSB	-0.273964	0.942444	-0.644988	-0.342297	-0.405209	-0.93507	-0.675207	-0.604108	2	8.3	37.821	0	28.893	34922000	P07858	P07858	Cathepsin B;Cathepsin B light chain;Cathepsin B heavy chain
ACAT1	-0.281187	0.905658	1.72622	1.90058	1.70064	1.20062	1.77593	1.50733	8	23.4	45.199	0	67.35	104290000	P24752	P24752	Acetyl-CoA acetyltransferase, mitochondrial
MTPAP	-0.283269	0.996432	-2.38585	-2.36486	-2.50694	-2.72313	-2.74844	-2.63588	3	7.4	66.171	0	18.333	104410000	Q9NVV4	Q9NVV4	Poly(A) RNA polymerase, mitochondrial
LONP1	-0.285588	0.912846	-2.05687	-1.83618	-1.99715	-2.47173	-1.93851	-2.33673	1	2	106.49	0.0018248	8.5545	17174000	P36776	P36776	Lon protease homolog, mitochondrial
TXNDC5	-0.299142	0.83726	-2.56887	-1.83111	-2.21034	-2.69536	-2.63002	-2.18237	1	3.7	47.628	0	12.206	43250000	Q8NBS9	Q8NBS9	Thioredoxin domain-containing protein 5
GOLGB1	-0.307164	0.728061	-1.00745	-1.05617	-0.880061	-1.88875	-0.382971	-1.59346	2	1.2	376.01	0	11.309	49737000	Q14789	Q14789	Golgin subfamily B member 1
SDF2L1	-0.311009	0.968951	-0.653473	-0.388116	-0.549956	-0.862833	-0.991398	-0.670342	5	31.7	23.598	0	58.503	208770000	Q9HCN8	Q9HCN8	Stromal cell-derived factor 2-like protein 1
DLST	-0.318464	0.981588	0.133323	0.271238	0.00628757	-0.206431	-0.0507984	-0.287314	3	6.4	48.755	0	18.814	47692000	P36957	P36957	Dihydrolipoyllysine-residue succinyltransferase component of 2-oxoglutarate dehydrogenase complex, mitochondrial
GRPEL1	-0.326715	0.948279	-2.52777	-2.15996	-2.62006	-2.81725	-2.84023	-2.63045	2	10.1	24.279	0	12.134	14303000	Q9HAV7	Q9HAV7	GrpE protein homolog 1, mitochondrial
MRPS36	-0.329062	0.862742	-2.31724	-2.10569	-2.05306	-2.94278	-2.42786	-2.09254	1	15.5	11.466	0	11.16	14908000	P82909	P82909	28S ribosomal protein S36, mitochondrial
CASP14	-0.334389	0.782325	0.596179	1.46485	1.15295	0.389419	0.506861	1.31453	7	30.6	27.679	0	59.384	287550000	P31944	P31944	Caspase-14;Caspase-14 subunit p17, mature form;Caspase-14 subunit p10, mature form;Caspase-14 subunit p20, intermediate form;Caspase-14 subunit p8, intermediate form
PRDX2	-0.33653	0.951477	1.18234	1.2587	1.30873	0.656684	0.902311	1.18119	2	9.6	21.892	0	11.389	41945000	P32119	P32119	Peroxiredoxin-2
	-0.33666	0.92608	2.79427	3.10563	2.89089	2.6601	2.28228	2.83844	7	50.3	16.837	0	90.438	1653500000	P0DP25;P0DP24;P0DP23;P27482;P02585	P0DP25;P0DP24;P0DP23
IDH3B	-0.343885	0.94322	-0.260635	0.010519	-0.154109	-0.779486	-0.307283	-0.349113	4	11.2	42.183	0	25.453	43895000	O43837	O43837	Isocitrate dehydrogenase [NAD] subunit beta, mitochondrial
S100A8	-0.344111	0.800559	-0.786402	-0.306185	-0.793257	-1.61032	-0.78137	-0.526484	2	20.4	10.834	0	12.337	105140000	P05109	P05109	Protein S100-A8;Protein S100-A8, N-terminally processed
PDGFA	-0.347703	0.992408	0.532983	0.297087	0.321464	0.00317478	0.117563	-0.0123129	2	9	24.043	0	13.038	96783000	P04085	P04085	Platelet-derived growth factor subunit A
DIABLO	-0.356229	0.98476	1.98049	2.02119	1.88649	1.45202	1.57103	1.79643	3	14.6	27.131	0	22.283	123860000	Q9NR28	Q9NR28	Diablo homolog, mitochondrial
GAPDH	-0.360551	0.898359	-0.983226	-0.73079	-0.467862	-1.40389	-1.09596	-0.763679	6	24.5	36.053	0	45.863	159400000	P04406	P04406	Glyceraldehyde-3-phosphate dehydrogenase
MYL1;MYL3	-0.364348	0.895365	1.31289	0.85803	0.478057	0.50468	0.583683	0.46757	2	8.2	21.145	0	17.256	57945000	P05976;P08590	P05976;P08590	Myosin light chain 1/3, skeletal muscle isoform;Myosin light chain 3
HSP90B1	-0.375041	0.971676	1.86498	2.01892	1.9478	1.32522	1.78751	1.59385	11	17.3	92.468	0	113.56	598870000	P14625;Q58FF3	P14625	Endoplasmin
RPN1	-0.385168	0.950098	-2.61958	-2.25353	-2.52353	-2.92381	-3.05446	-2.57387	2	4.1	68.569	0	13.583	63150000	P04843	P04843	Dolichyl-diphosphooligosaccharide--protein glycosyltransferase subunit 1
SDF2	-0.391397	0.943691	0.586532	1.07932	0.948186	0.354644	0.355629	0.729569	3	17.1	23.026	0	23.919	93778000	Q99470	Q99470	Stromal cell-derived factor 2
PRSS3P2	-0.409038	0.933507	-0.159403	-0.281688	0.00729084	-0.94892	-0.415138	-0.296855	1	8.1	26.537	0	16.279	120170000	Q8NHM4	Q8NHM4	Putative trypsin-6
GGCT	-0.419347	0.849079	0.0726881	0.668396	0.834235	-0.250581	-0.0631809	0.63104	3	16.5	21.007	0	18.813	45441000	O75223	O75223	Gamma-glutamylcyclotransferase
PLD3	-0.422126	0.99374	0.00637913	0.293238	0.0971308	-0.29956	-0.369747	-0.200324	2	4.5	54.705	0	10.564	31418000	Q8IV08	Q8IV08	Phospholipase D3
ALDH2	-0.423288	0.992315	-0.294156	-0.121112	-0.222017	-0.793797	-0.477051	-0.636301	2	3.9	56.381	0	12.306	43784000	P05091	P05091	Aldehyde dehydrogenase, mitochondrial
ENO1	-0.438933	0.972418	-0.671142	-0.242363	-0.349767	-1.06205	-0.762901	-0.755117	4	15.2	47.168	0	38.792	80521000	P06733	P06733	Alpha-enolase
HSD17B10	-0.444972	0.992321	1.13367	1.19622	1.01143	0.501994	0.831867	0.672542	6	34.1	26.923	0	73.198	152460000	Q99714	Q99714	3-hydroxyacyl-CoA dehydrogenase type-2
PRDX1	-0.447011	0.970557	1.01232	1.14742	1.11538	0.324201	0.731453	0.878432	3	13.6	22.11	0	18.569	74906000	Q06830;Q13162	Q06830	Peroxiredoxin-1
ETFA	-0.449573	0.967059	-0.474235	-0.0241947	-0.0909338	-0.867923	-0.523211	-0.546947	10	47.7	35.079	0	95.919	240800000	P13804	P13804	Electron transfer flavoprotein subunit alpha, mitochondrial
PSAP	-0.452789	0.956867	1.52529	1.83654	1.66094	0.981973	1.11189	1.57054	4	6.9	58.112	0	23.76	129650000	P07602	P07602	Prosaposin;Saposin-A;Saposin-B-Val;Saposin-B;Saposin-C;Saposin-D
HSPD1	-0.453018	0.991556	4.38266	4.62492	4.47818	3.87154	4.18065	4.07452	31	62.5	61.054	0	323.31	3104900000	P10809	P10809	60 kDa heat shock protein, mitochondrial
	-0.46069	0.945449	0.272044	0.694979	0.000199318	-0.209218	-0.259188	0.0535593	4	21.6	28.17	0	43.298	76320000	P0DPI2;A0A0B4J2D5	P0DPI2;A0A0B4J2D5
OAT	-0.460745	0.979196	2.79378	3.13679	3.14719	2.40012	2.53873	2.75667	15	47.4	48.534	0	188.45	1015800000	P04181	P04181	Ornithine aminotransferase, mitochondrial;Ornithine aminotransferase, hepatic form;Ornithine aminotransferase, renal form
ALDOA	-0.469503	0.915902	0.802976	1.29773	1.00222	0.126168	0.616945	0.951304	2	6.3	39.42	0	12.881	68855000	P04075	P04075	Fructose-bisphosphate aldolase A
CS	-0.470649	0.99074	0.921973	1.23536	1.12728	0.535865	0.550247	0.786551	5	16.1	51.712	0	103.34	214960000	O75390	O75390	Citrate synthase, mitochondrial
EIF4B	-0.480002	0.840813	-0.0461798	1.14289	-0.0864372	-0.337832	-0.175703	0.0837965	2	4.6	69.15	0	17.377	39693000	P23588	P23588	Eukaryotic translation initiation factor 4B
S100A11	-0.482593	0.910632	-3.10683	-3.08506	-2.90086	-4.05774	-3.4102	-3.0726	1	15.2	11.74	0.0018416	8.8029	5967900	P31949	P31949	Protein S100-A11;Protein S100-A11, N-terminally processed
COX17	-0.497252	0.891168	-3.16455	-2.62115	-2.45584	-3.6887	-3.27075	-2.77384	2	46	6.9151	0	16.601	197900000	Q14061	Q14061	Cytochrome c oxidase copper chaperone
IARS2	-0.504424	0.992329	0.618836	1.02991	0.843642	0.257194	0.342566	0.379359	4	4.7	113.79	0	31.556	94524000	Q9NSE4	Q9NSE4	Isoleucine--tRNA ligase, mitochondrial
HAGH	-0.519481	0.978039	-0.258291	-0.0786438	0.0227385	-0.864964	-0.683405	-0.324269	2	9.1	33.805	0	16.977	93858000	Q16775	Q16775	Hydroxyacylglutathione hydrolase, mitochondrial
ANXA2;ANXA2P2	-0.527932	0.974356	0.994899	1.49371	1.08079	0.495303	0.881203	0.609103	7	27.7	38.604	0	64.574	256820000	P07355;A6NMY6	P07355;A6NMY6	Annexin A2;Putative annexin A2-like protein
AK2	-0.528713	0.982653	-2.4659	-1.89505	-2.2655	-2.75869	-2.75137	-2.70254	2	10	26.477	0	13.669	18549000	P54819	P54819	Adenylate kinase 2, mitochondrial;Adenylate kinase 2, mitochondrial, N-terminally processed
ECH1	-0.53675	0.996818	1.86293	2.21444	2.01471	1.46975	1.51113	1.50094	4	13.1	35.816	0	28.696	153740000	Q13011	Q13011	Delta(3,5)-Delta(2,4)-dienoyl-CoA isomerase, mitochondrial
MRPL30	-0.541675	0.78678	1.03614	-0.704019	-0.557398	-0.130504	-0.731237	-0.988562	2	11.8	18.546	0	11.437	42101000	Q8TCC3	Q8TCC3	39S ribosomal protein L30, mitochondrial
ECHS1	-0.548197	0.977177	0.731338	1.2201	0.896239	0.174476	0.417213	0.611396	9	37.2	31.387	0	77.836	322640000	P30084	P30084	Enoyl-CoA hydratase, mitochondrial
OXCT1	-0.55002	0.996266	0.0941038	0.322081	0.233399	-0.453683	-0.383841	-0.162953	7	16.7	56.157	0	75.694	75518000	P55809	P55809	Succinyl-CoA:3-ketoacid coenzyme A transferase 1, mitochondrial
GNS	-0.550597	0.980275	-1.26852	-0.739557	-0.842611	-1.60285	-1.56715	-1.33248	2	4	62.081	0	14.984	32806000	P15586	P15586	N-acetylglucosamine-6-sulfatase
P4HB	-0.568282	0.998054	1.22165	1.28226	1.28069	0.509942	0.80838	0.761441	13	22.6	57.116	0	78.823	357820000	P07237	P07237	Protein disulfide-isomerase
ANXA1	-0.571432	0.979027	-0.486486	-0.00261307	-0.350491	-1.07977	-0.631723	-0.842389	4	14.5	38.714	0	25.697	59058000	P04083	P04083	Annexin A1
C1QBP	-0.582499	0.961962	3.1903	3.87425	3.81396	3.03734	2.85595	3.23773	7	33.7	31.362	0	308.77	3256800000	Q07021	Q07021	Complement component 1 Q subcomponent-binding protein, mitochondrial
BASP1	-0.586205	0.953326	0.54008	0.135368	1.02978	0.0829992	0.00982285	-0.146207	5	44.9	22.693	0	96.792	208560000	P80723	P80723	Brain acid soluble protein 1
ACAA2	-0.586494	0.98461	-1.17539	-0.748554	-1.06379	-1.80813	-1.56583	-1.37326	4	13.6	41.924	0	47.083	67554000	P42765	P42765	3-ketoacyl-CoA thiolase, mitochondrial
ACO2	-0.596169	0.983437	1.83417	2.33678	2.17263	1.30611	1.55291	1.69605	14	26.9	85.424	0	146.24	8351900000	Q99798	Q99798	Aconitate hydratase, mitochondrial
IDH3A	-0.598674	0.971152	-1.2983	-0.711768	-0.970734	-1.80877	-1.30251	-1.66554	2	7.1	39.591	0	14.35	40150000	P50213	P50213	Isocitrate dehydrogenase [NAD] subunit alpha, mitochondrial
PPIF	-0.638041	0.991346	0.914603	1.14827	1.14394	0.174476	0.447468	0.670743	3	18.4	22.04	0	35.853	160220000	P30405	P30405	Peptidyl-prolyl cis-trans isomerase F, mitochondrial
HIBCH	-0.641348	0.960794	-3.61789	-4.46618	-4.08735	-4.77453	-4.85616	-4.46478	4	11.7	43.482	0	29.785	38681000	Q6NVY1	Q6NVY1	3-hydroxyisobutyryl-CoA hydrolase, mitochondrial
GLUD1;GLUD2	-0.691873	0.992161	1.72231	2.25108	2.10891	1.29627	1.24475	1.46567	11	26.7	61.397	0	120.88	265340000	P00367;P49448	P00367;P49448	Glutamate dehydrogenase 1, mitochondrial;Glutamate dehydrogenase 2, mitochondrial
PDIA4	-0.697337	0.983851	0.266702	0.989008	0.649188	-0.177358	-0.0207539	0.0109968	4	6	72.932	0	27.396	66486000	P13667	P13667	Protein disulfide-isomerase A4
TST	-0.741934	0.996478	-1.52614	-1.06677	-1.26976	-2.11794	-2.05558	-1.91496	1	6.1	33.429	0.0018349	8.7606	25235000	Q16762	Q16762	Thiosulfate sulfurtransferase
CALR	-0.743669	0.99565	2.22144	2.64389	2.49653	1.54237	1.72256	1.86592	9	36.7	48.141	0	122.82	759030000	P27797	P27797	Calreticulin
HEXB	-0.754491	0.863165	-2.5156	-0.854581	-2.28557	-2.0898	-3.07556	-2.75386	3	6.7	63.111	0	24.011	75192000	P07686	P07686	Beta-hexosaminidase subunit beta;Beta-hexosaminidase subunit beta chain B;Beta-hexosaminidase subunit beta chain A
HSPE1	-0.765889	0.990401	0.812089	1.3917	1.07781	0.11592	0.499819	0.368192	8	62.7	10.932	0	52.446	341890000	P61604	P61604	10 kDa heat shock protein, mitochondrial
ANXA5	-0.802086	0.991959	-0.0416021	0.323183	0.352143	-0.817272	-0.293774	-0.661487	4	16.9	35.936	0	31.402	81454000	P08758	P08758	Annexin A5
PRDX5	-0.803011	0.982371	-0.395432	-0.181175	-0.179612	-1.52917	-0.700775	-0.935312	5	34.1	22.086	0	36.702	60898000	P30044	P30044	Peroxiredoxin-5, mitochondrial
SHMT2	-0.816737	0.98361	1.88085	2.62795	2.47883	1.28901	1.5899	1.6585	13	37.7	55.992	0	170.77	1159100000	P34897;P34896	P34897	Serine hydroxymethyltransferase, mitochondrial
MDH2	-0.836107	0.995568	4.11235	4.59989	4.50706	3.51775	3.4442	3.74903	14	55	35.503	0	242.44	3857700000	P40926	P40926	Malate dehydrogenase, mitochondrial
PDIA3	-0.839738	0.996987	2.14262	2.66675	2.42915	1.48793	1.63963	1.59174	9	22	56.782	0	85.979	351310000	P30101	P30101	Protein disulfide-isomerase A3
ACADM	-0.84914	0.919833	-1.26429	0.0730133	0.219174	-1.43552	-1.14287	-0.941133	1	3.6	46.588	0.0018519	8.8743	34300000	P11310	P11310	Medium-chain specific acyl-CoA dehydrogenase, mitochondrial
TMSB4X	-0.868581	0.993943	-0.217558	0.233335	0.273993	-1.01636	-0.661781	-0.637835	1	31.8	5.0526	0.0018315	8.6598	32199000	P62328	P62328	Thymosin beta-4;Hematopoietic system regulatory peptide
ETFB	-0.873904	0.984458	0.406426	0.90522	0.895223	-0.560388	0.0469685	0.0985765	5	22.7	27.843	0	45.693	115960000	P38117	P38117	Electron transfer flavoprotein subunit beta
PPIB	-0.891359	0.971297	2.99869	3.95599	3.54538	2.29985	2.5654	2.96073	10	44	23.742	0	79.181	1130900000	P23284	P23284	Peptidyl-prolyl cis-trans isomerase B
PRDX3	-0.912051	0.997095	2.97354	3.33531	3.34942	2.08931	2.34216	2.49065	7	36.7	27.692	0	169.83	1691800000	P30048	P30048	Thioredoxin-dependent peroxide reductase, mitochondrial
HADH	-0.95443	0.990388	-0.259741	0.489937	0.143477	-1.07335	-0.777021	-0.639246	1	3.2	34.293	0.0016611	6.685	30279000	Q16836	Q16836	Hydroxyacyl-coenzyme A dehydrogenase, mitochondrial
MYDGF	-0.968105	0.991143	-2.80791	-2.04173	-2.25784	-3.52898	-3.28978	-3.19303	1	6.4	18.795	0.0017153	7.1297	84986000	Q969H8	Q969H8	Myeloid-derived growth factor
IDH2	-0.978132	0.994349	1.81502	2.48261	2.18499	0.987035	1.21147	1.34972	6	17.5	50.909	0	60.096	153400000	P48735	P48735	Isocitrate dehydrogenase [NADP], mitochondrial
